# Supplementary material for: Optoelectronic properties and ultrafast carrier dynamics of copper iodide thin films
Source: Nat Commun. 2022 Oct 26;13:6346. doi: 10.1038/s41467-022-34117-8 (PMC9606309; doi:10.1038/s41467-022-34117-8)
Supplement: Supplementary file 3 — Source Data [file 41467_2022_34117_MOESM3_ESM.xlsx]

## Sheet: fig.1a
2θ /degree	Intensity /(a.u.)
	As-grwon	PTA in I2	PTA in air
20	66.6667	112.5	91.6667
20.02	91.6667	75	79.1667
20.04	70.8333	91.6667	37.5
20.06	95.8333	100	79.1667
20.08	83.3333	104.167	100
20.1	95.8333	70.8333	54.1667
20.12	87.5	62.5	62.5
20.14	95.8333	108.333	95.8333
20.16	95.8333	83.3333	100
20.18	116.667	83.3333	104.167
20.2	104.167	95.8333	120.833
20.22	87.5	125	108.333
20.24	108.333	108.333	79.1667
20.26	79.1667	79.1667	87.5
20.28	91.6667	91.6667	70.8333
20.3	66.6667	104.167	83.3333
20.32	79.1667	104.167	75
20.34	70.8333	95.8333	75
20.36	58.3333	62.5	54.1667
20.38	95.8333	79.1667	100
20.4	70.8333	83.3333	83.3333
20.42	75	75	75
20.44	83.3333	116.667	100
20.46	91.6667	100	100
20.48	95.8333	108.333	87.5
20.5	83.3333	91.6667	91.6667
20.52	95.8333	91.6667	91.6667
20.54	100	120.833	112.5
20.56	95.8333	91.6667	83.3333
20.58	70.8333	75	79.1667
20.6	70.8333	116.667	75
20.62	108.333	120.833	112.5
20.64	83.3333	100	91.6667
20.66	91.6667	62.5	91.6667
20.68	83.3333	79.1667	108.333
20.7	83.3333	79.1667	70.8333
20.72	70.8333	100	116.667
20.74	95.8333	75	66.6667
20.76	83.3333	91.6667	112.5
20.78	91.6667	70.8333	120.833
20.8	58.3333	66.6667	66.6667
20.82	75	129.167	70.8333
20.84	108.333	95.8333	70.8333
20.86	91.6667	50	83.3333
20.88	70.8333	41.6667	83.3333
20.9	95.8333	54.1667	95.8333
20.92	79.1667	83.3333	66.6667
20.94	87.5	104.167	108.333
20.96	50	95.8333	79.1667
20.98	104.167	83.3333	66.6667
21	91.6667	70.8333	100
21.02	95.8333	104.167	70.8333
21.04	75	100	91.6667
21.06	141.667	66.6667	108.333
21.08	70.8333	79.1667	83.3333
21.1	70.8333	66.6667	50
21.12	83.3333	62.5	108.333
21.14	66.6667	95.8333	125
21.16	66.6667	133.333	87.5
21.18	66.6667	54.1667	116.667
21.2	75	112.5	87.5
21.22	70.8333	83.3333	41.6667
21.24	104.167	58.3333	91.6667
21.26	75	87.5	45.8333
21.28	100	112.5	87.5
21.3	62.5	83.3333	108.333
21.32	87.5	91.6667	75
21.34	70.8333	116.667	120.833
21.36	91.6667	104.167	62.5
21.38	75	83.3333	75
21.4	116.667	125	91.6667
21.42	75	83.3333	87.5
21.44	66.6667	87.5	75
21.46	116.667	125	112.5
21.48	70.8333	79.1667	87.5
21.5	66.6667	75	100
21.52	91.6667	66.6667	108.333
21.54	54.1667	87.5	79.1667
21.56	112.5	66.6667	79.1667
21.58	87.5	62.5	83.3333
21.6	70.8333	95.8333	104.167
21.62	87.5	54.1667	79.1667
21.64	62.5	91.6667	79.1667
21.66	100	75	83.3333
21.68	100	91.6667	79.1667
21.7	79.1667	108.333	75
21.72	75	83.3333	100
21.74	62.5	83.3333	70.8333
21.76	100	95.8333	95.8333
21.78	108.333	108.333	83.3333
21.8	87.5	70.8333	91.6667
21.82	66.6667	79.1667	75
21.84	108.333	79.1667	50
21.86	75	104.167	87.5
21.88	58.3333	79.1667	70.8333
21.9	79.1667	120.833	112.5
21.92	70.8333	70.8333	129.167
21.94	87.5	79.1667	83.3333
21.96	87.5	70.8333	62.5
21.98	62.5	75	154.167
22	79.1667	66.6667	100
22.02	62.5	112.5	79.1667
22.04	79.1667	54.1667	87.5
22.06	91.6667	100	70.8333
22.08	58.3333	62.5	79.1667
22.1	91.6667	104.167	62.5
22.12	108.333	87.5	116.667
22.14	70.8333	104.167	108.333
22.16	83.3333	70.8333	75
22.18	70.8333	120.833	108.333
22.2	58.3333	120.833	79.1667
22.22	95.8333	70.8333	79.1667
22.24	87.5	116.667	70.8333
22.26	91.6667	75	62.5
22.28	95.8333	83.3333	79.1667
22.3	91.6667	104.167	95.8333
22.32	87.5	100	58.3333
22.34	70.8333	108.333	104.167
22.36	95.8333	83.3333	79.1667
22.38	66.6667	87.5	75
22.4	91.6667	95.8333	104.167
22.42	79.1667	145.833	62.5
22.44	75	95.8333	66.6667
22.46	104.167	54.1667	50
22.48	104.167	91.6667	100
22.5	83.3333	137.5	58.3333
22.52	91.6667	87.5	104.167
22.54	100	83.3333	62.5
22.56	70.8333	100	70.8333
22.58	66.6667	70.8333	116.667
22.6	91.6667	100	95.8333
22.62	75	83.3333	116.667
22.64	125	95.8333	54.1667
22.66	58.3333	100	66.6667
22.68	91.6667	79.1667	70.8333
22.7	104.167	104.167	79.1667
22.72	95.8333	104.167	125
22.74	112.5	87.5	125
22.76	100	87.5	87.5
22.78	79.1667	112.5	70.8333
22.8	91.6667	79.1667	87.5
22.82	58.3333	104.167	87.5
22.84	79.1667	83.3333	112.5
22.86	79.1667	91.6667	100
22.88	75	108.333	108.333
22.9	83.3333	62.5	62.5
22.92	104.167	87.5	100
22.94	104.167	87.5	116.667
22.96	108.333	66.6667	95.8333
22.98	79.1667	104.167	125
23	100	58.3333	70.8333
23.02	95.8333	79.1667	120.833
23.04	83.3333	104.167	129.167
23.06	70.8333	83.3333	116.667
23.08	104.167	54.1667	83.3333
23.1	91.6667	75	79.1667
23.12	120.833	66.6667	95.8333
23.14	91.6667	62.5	79.1667
23.16	116.667	66.6667	66.6667
23.18	108.333	120.833	112.5
23.2	79.1667	79.1667	58.3333
23.22	120.833	125	91.6667
23.24	75	116.667	91.6667
23.26	70.8333	70.8333	104.167
23.28	87.5	120.833	95.8333
23.3	100	62.5	83.3333
23.32	75	45.8333	108.333
23.34	83.3333	120.833	120.833
23.36	66.6667	95.8333	100
23.38	54.1667	108.333	95.8333
23.4	83.3333	87.5	129.167
23.42	75	95.8333	112.5
23.44	79.1667	104.167	91.6667
23.46	104.167	100	83.3333
23.48	75	120.833	62.5
23.5	91.6667	54.1667	79.1667
23.52	87.5	112.5	79.1667
23.54	70.8333	83.3333	108.333
23.56	79.1667	62.5	100
23.58	95.8333	116.667	116.667
23.6	83.3333	87.5	70.8333
23.62	83.3333	95.8333	75
23.64	95.8333	120.833	91.6667
23.66	66.6667	91.6667	66.6667
23.68	95.8333	120.833	83.3333
23.7	108.333	83.3333	100
23.72	104.167	141.667	87.5
23.74	95.8333	104.167	79.1667
23.76	75	95.8333	50
23.78	91.6667	104.167	95.8333
23.8	104.167	87.5	66.6667
23.82	79.1667	87.5	62.5
23.84	66.6667	116.667	100
23.86	100	137.5	87.5
23.88	104.167	137.5	87.5
23.9	66.6667	108.333	87.5
23.92	108.333	91.6667	95.8333
23.94	100	95.8333	70.8333
23.96	58.3333	91.6667	70.8333
23.98	95.8333	125	120.833
24	104.167	91.6667	104.167
24.02	104.167	100	112.5
24.04	125	108.333	125
24.06	70.8333	133.333	83.3333
24.08	91.6667	129.167	95.8333
24.1	104.167	91.6667	95.8333
24.12	87.5	158.333	129.167
24.14	145.833	104.167	104.167
24.16	83.3333	141.667	116.667
24.18	108.333	112.5	129.167
24.2	100	129.167	141.667
24.22	108.333	108.333	145.833
24.24	175	125	104.167
24.26	120.833	120.833	112.5
24.28	125	145.833	112.5
24.3	133.333	170.833	141.667
24.32	120.833	133.333	116.667
24.34	129.167	91.6667	112.5
24.36	150	129.167	133.333
24.38	204.167	183.333	162.5
24.4	120.833	166.667	150
24.42	145.833	125	158.333
24.44	133.333	150	108.333
24.46	116.667	166.667	120.833
24.48	183.333	212.5	150
24.5	141.667	208.333	120.833
24.52	112.5	166.667	108.333
24.54	133.333	170.833	187.5
24.56	108.333	154.167	108.333
24.58	166.667	154.167	125
24.6	166.667	129.167	179.167
24.62	137.5	141.667	150
24.64	158.333	170.833	133.333
24.66	125	112.5	145.833
24.68	158.333	120.833	112.5
24.7	154.167	125	125
24.72	83.3333	154.167	175
24.74	116.667	179.167	154.167
24.76	120.833	133.333	154.167
24.78	133.333	145.833	145.833
24.8	125	145.833	175
24.82	145.833	158.333	137.5
24.84	145.833	158.333	137.5
24.86	158.333	150	137.5
24.88	145.833	175	145.833
24.9	129.167	133.333	150
24.92	166.667	166.667	150
24.94	166.667	179.167	133.333
24.96	129.167	158.333	120.833
24.98	120.833	179.167	141.667
25	179.167	129.167	141.667
25.02	179.167	216.667	137.5
25.04	191.667	183.333	187.5
25.06	158.333	195.833	220.833
25.08	158.333	187.5	183.333
25.1	166.667	287.5	179.167
25.12	179.167	225	191.667
25.14	208.333	241.667	225
25.16	141.667	258.333	187.5
25.18	237.5	212.5	245.833
25.2	266.667	308.333	241.667
25.22	287.5	312.5	254.167
25.24	245.833	404.167	350
25.26	325	437.5	316.667
25.28	337.5	500	362.5
25.3	362.5	529.167	533.333
25.32	454.167	633.333	550
25.34	554.167	766.667	516.667
25.36	579.167	875	708.333
25.38	658.333	1025	762.5
25.4	754.167	1016.67	816.667
25.42	920.833	1050	1054.17
25.44	929.167	1283.33	1137.5
25.46	987.5	1545.83	1225
25.48	1258.33	1550	1333.33
25.5	1345.83	1570.83	1587.5
25.52	1504.17	1925	1725
25.54	1633.33	2075	1687.5
25.56	1666.67	2091.67	1908.33
25.58	1695.83	2191.67	1962.5
25.6	1866.67	2045.83	2116.67
25.62	1816.67	2208.33	1970.83
25.64	1733.33	2095.83	1879.17
25.66	1866.67	1987.5	1837.5
25.68	1733.33	2175	1820.83
25.7	1583.33	1908.33	1658.33
25.72	1566.67	1729.17	1491.67
25.74	1525	1729.17	1425
25.76	1291.67	1637.5	1425
25.78	1241.67	1287.5	1245.83
25.8	1150	1325	1033.33
25.82	1066.67	1000	1020.83
25.84	933.333	1016.67	804.167
25.86	825	795.833	691.667
25.88	695.833	583.333	570.833
25.9	550	687.5	512.5
25.92	479.167	558.333	479.167
25.94	366.667	366.667	345.833
25.96	291.667	312.5	304.167
25.98	287.5	295.833	304.167
26	266.667	345.833	225
26.02	266.667	233.333	200
26.04	225	258.333	225
26.06	250	216.667	175
26.08	216.667	170.833	183.333
26.1	154.167	229.167	141.667
26.12	187.5	233.333	154.167
26.14	150	162.5	158.333
26.16	150	183.333	187.5
26.18	137.5	158.333	187.5
26.2	179.167	150	129.167
26.22	183.333	162.5	150
26.24	108.333	120.833	195.833
26.26	108.333	195.833	125
26.28	116.667	112.5	150
26.3	120.833	137.5	141.667
26.32	133.333	137.5	170.833
26.34	137.5	133.333	108.333
26.36	170.833	125	104.167
26.38	108.333	150	83.3333
26.4	100	120.833	108.333
26.42	175	158.333	162.5
26.44	104.167	108.333	141.667
26.46	120.833	91.6667	95.8333
26.48	116.667	116.667	145.833
26.5	112.5	112.5	104.167
26.52	116.667	120.833	75
26.54	129.167	150	91.6667
26.56	120.833	158.333	95.8333
26.58	83.3333	133.333	129.167
26.6	112.5	95.8333	87.5
26.62	66.6667	133.333	116.667
26.64	83.3333	100	125
26.66	91.6667	100	166.667
26.68	120.833	133.333	120.833
26.7	108.333	137.5	104.167
26.72	91.6667	116.667	108.333
26.74	87.5	87.5	58.3333
26.76	83.3333	145.833	108.333
26.78	145.833	75	95.8333
26.8	87.5	120.833	108.333
26.82	120.833	95.8333	125
26.84	112.5	79.1667	79.1667
26.86	95.8333	95.8333	125
26.88	91.6667	87.5	70.8333
26.9	104.167	91.6667	54.1667
26.92	116.667	95.8333	116.667
26.94	95.8333	58.3333	79.1667
26.96	108.333	100	87.5
26.98	58.3333	100	95.8333
27	70.8333	83.3333	87.5
27.02	95.8333	133.333	83.3333
27.04	95.8333	95.8333	91.6667
27.06	79.1667	145.833	75
27.08	75	91.6667	104.167
27.1	112.5	75	100
27.12	83.3333	129.167	66.6667
27.14	70.8333	50	104.167
27.16	87.5	91.6667	133.333
27.18	120.833	125	83.3333
27.2	70.8333	70.8333	66.6667
27.22	91.6667	70.8333	87.5
27.24	87.5	70.8333	75
27.26	54.1667	95.8333	91.6667
27.28	79.1667	87.5	75
27.3	112.5	70.8333	112.5
27.32	95.8333	79.1667	95.8333
27.34	79.1667	75	79.1667
27.36	70.8333	116.667	70.8333
27.38	100	50	91.6667
27.4	54.1667	112.5	104.167
27.42	83.3333	79.1667	133.333
27.44	41.6667	116.667	75
27.46	66.6667	70.8333	91.6667
27.48	87.5	87.5	79.1667
27.5	83.3333	83.3333	83.3333
27.52	62.5	70.8333	58.3333
27.54	100	50	108.333
27.56	100	133.333	87.5
27.58	79.1667	75	66.6667
27.6	100	125	75
27.62	95.8333	87.5	83.3333
27.64	116.667	108.333	75
27.66	79.1667	91.6667	91.6667
27.68	83.3333	95.8333	58.3333
27.7	50	66.6667	50
27.72	83.3333	95.8333	70.8333
27.74	95.8333	95.8333	91.6667
27.76	70.8333	83.3333	54.1667
27.78	91.6667	95.8333	87.5
27.8	108.333	75	91.6667
27.82	70.8333	91.6667	79.1667
27.84	66.6667	45.8333	91.6667
27.86	70.8333	116.667	62.5
27.88	66.6667	108.333	91.6667
27.9	91.6667	75	75
27.92	75	91.6667	129.167
27.94	66.6667	66.6667	91.6667
27.96	50	83.3333	95.8333
27.98	116.667	75	104.167
28	83.3333	108.333	62.5
28.02	62.5	87.5	70.8333
28.04	83.3333	83.3333	75
28.06	120.833	75	54.1667
28.08	66.6667	104.167	91.6667
28.1	83.3333	116.667	91.6667
28.12	75	125	95.8333
28.14	58.3333	62.5	95.8333
28.16	91.6667	104.167	58.3333
28.18	87.5	95.8333	95.8333
28.2	79.1667	70.8333	83.3333
28.22	95.8333	87.5	58.3333
28.24	83.3333	112.5	62.5
28.26	66.6667	91.6667	79.1667
28.28	62.5	75	104.167
28.3	91.6667	79.1667	95.8333
28.32	108.333	58.3333	87.5
28.34	100	95.8333	91.6667
28.36	83.3333	83.3333	79.1667
28.38	79.1667	66.6667	62.5
28.4	79.1667	87.5	54.1667
28.42	83.3333	108.333	66.6667
28.44	75	91.6667	62.5
28.46	66.6667	87.5	91.6667
28.48	95.8333	100	70.8333
28.5	54.1667	75	66.6667
28.52	54.1667	87.5	79.1667
28.54	58.3333	125	83.3333
28.56	50	95.8333	75
28.58	100	87.5	75
28.6	87.5	66.6667	87.5
28.62	50	91.6667	100
28.64	83.3333	100	70.8333
28.66	91.6667	95.8333	54.1667
28.68	87.5	79.1667	100
28.7	100	112.5	70.8333
28.72	66.6667	75	79.1667
28.74	75	120.833	87.5
28.76	125	58.3333	75
28.78	66.6667	62.5	104.167
28.8	75	87.5	83.3333
28.82	50	50	62.5
28.84	58.3333	104.167	66.6667
28.86	83.3333	70.8333	129.167
28.88	104.167	100	58.3333
28.9	62.5	95.8333	87.5
28.92	50	58.3333	104.167
28.94	83.3333	112.5	100
28.96	83.3333	95.8333	54.1667
28.98	116.667	100	91.6667
29	112.5	100	100
29.02	83.3333	66.6667	70.8333
29.04	91.6667	104.167	70.8333
29.06	87.5	95.8333	100
29.08	91.6667	95.8333	104.167
29.1	116.667	87.5	79.1667
29.12	91.6667	66.6667	83.3333
29.14	95.8333	83.3333	54.1667
29.16	100	75	120.833
29.18	91.6667	112.5	112.5
29.2	104.167	70.8333	100
29.22	95.8333	129.167	108.333
29.24	108.333	129.167	87.5
29.26	79.1667	100	79.1667
29.28	83.3333	100	104.167
29.3	87.5	120.833	95.8333
29.32	154.167	150	108.333
29.34	112.5	125	95.8333
29.36	120.833	116.667	112.5
29.38	95.8333	125	150
29.4	87.5	141.667	162.5
29.42	112.5	133.333	133.333
29.44	137.5	150	187.5
29.46	150	183.333	208.333
29.48	141.667	225	141.667
29.5	116.667	191.667	158.333
29.52	162.5	212.5	237.5
29.54	183.333	204.167	170.833
29.56	170.833	195.833	191.667
29.58	166.667	266.667	191.667
29.6	154.167	254.167	220.833
29.62	191.667	191.667	208.333
29.64	225	183.333	208.333
29.66	170.833	166.667	137.5
29.68	179.167	220.833	295.833
29.7	183.333	166.667	195.833
29.72	145.833	200	191.667
29.74	145.833	162.5	125
29.76	158.333	150	216.667
29.78	170.833	254.167	137.5
29.8	200	183.333	204.167
29.82	129.167	116.667	150
29.84	187.5	162.5	183.333
29.86	145.833	112.5	158.333
29.88	79.1667	133.333	133.333
29.9	175	158.333	137.5
29.92	104.167	141.667	175
29.94	100	150	145.833
29.96	108.333	133.333	91.6667
29.98	83.3333	87.5	91.6667
30	95.8333	125	87.5
30.02	87.5	66.6667	79.1667
30.04	87.5	125	75
30.06	91.6667	129.167	100
30.08	79.1667	70.8333	70.8333
30.1	66.6667	79.1667	125
30.12	75	75	91.6667
30.14	108.333	87.5	87.5
30.16	91.6667	79.1667	91.6667
30.18	66.6667	79.1667	87.5
30.2	62.5	66.6667	62.5
30.22	112.5	100	120.833
30.24	83.3333	75	91.6667
30.26	58.3333	79.1667	70.8333
30.28	54.1667	70.8333	91.6667
30.3	83.3333	83.3333	70.8333
30.32	108.333	91.6667	66.6667
30.34	79.1667	75	62.5
30.36	75	58.3333	112.5
30.38	79.1667	75	50
30.4	54.1667	66.6667	50
30.42	58.3333	91.6667	62.5
30.44	79.1667	116.667	104.167
30.46	79.1667	62.5	95.8333
30.48	75	62.5	58.3333
30.5	66.6667	58.3333	79.1667
30.52	66.6667	95.8333	100
30.54	79.1667	100	75
30.56	62.5	75	120.833
30.58	87.5	75	62.5
30.6	54.1667	83.3333	100
30.62	83.3333	62.5	50
30.64	58.3333	75	29.1667
30.66	50	87.5	70.8333
30.68	45.8333	83.3333	87.5
30.7	66.6667	54.1667	100
30.72	70.8333	66.6667	104.167
30.74	58.3333	62.5	87.5
30.76	58.3333	75	58.3333
30.78	75	104.167	91.6667
30.8	70.8333	75	87.5
30.82	70.8333	83.3333	75
30.84	66.6667	83.3333	91.6667
30.86	66.6667	58.3333	83.3333
30.88	62.5	75	104.167
30.9	66.6667	66.6667	104.167
30.92	83.3333	112.5	58.3333
30.94	50	79.1667	37.5
30.96	50	45.8333	112.5
30.98	75	75	87.5
31	75	75	83.3333
31.02	70.8333	70.8333	66.6667
31.04	79.1667	66.6667	58.3333
31.06	87.5	70.8333	70.8333
31.08	87.5	62.5	79.1667
31.1	62.5	79.1667	62.5
31.12	66.6667	62.5	62.5
31.14	62.5	79.1667	58.3333
31.16	79.1667	79.1667	54.1667
31.18	70.8333	95.8333	79.1667
31.2	62.5	50	95.8333
31.22	58.3333	83.3333	45.8333
31.24	62.5	70.8333	50
31.26	66.6667	75	83.3333
31.28	62.5	66.6667	100
31.3	87.5	54.1667	95.8333
31.32	45.8333	87.5	70.8333
31.34	70.8333	50	70.8333
31.36	66.6667	54.1667	91.6667
31.38	66.6667	70.8333	87.5
31.4	50	66.6667	66.6667
31.42	66.6667	62.5	50
31.44	83.3333	62.5	50
31.46	50	50	54.1667
31.48	58.3333	100	79.1667
31.5	62.5	45.8333	104.167
31.52	66.6667	79.1667	91.6667
31.54	100	66.6667	70.8333
31.56	62.5	70.8333	95.8333
31.58	62.5	91.6667	70.8333
31.6	120.833	58.3333	75
31.62	45.8333	75	75
31.64	62.5	66.6667	66.6667
31.66	41.6667	45.8333	95.8333
31.68	62.5	83.3333	79.1667
31.7	62.5	83.3333	83.3333
31.72	50	75	87.5
31.74	70.8333	91.6667	79.1667
31.76	75	41.6667	79.1667
31.78	45.8333	62.5	66.6667
31.8	66.6667	50	79.1667
31.82	70.8333	62.5	66.6667
31.84	83.3333	100	91.6667
31.86	66.6667	54.1667	75
31.88	79.1667	70.8333	50
31.9	79.1667	45.8333	91.6667
31.92	50	54.1667	70.8333
31.94	58.3333	50	50
31.96	75	83.3333	50
31.98	70.8333	70.8333	83.3333
32	79.1667	62.5	87.5
32.02	87.5	70.8333	70.8333
32.04	62.5	112.5	70.8333
32.06	33.3333	62.5	62.5
32.08	66.6667	75	112.5
32.1	58.3333	87.5	41.6667
32.12	83.3333	75	83.3333
32.14	58.3333	37.5	70.8333
32.16	70.8333	87.5	75
32.18	62.5	66.6667	91.6667
32.2	62.5	54.1667	70.8333
32.22	79.1667	54.1667	62.5
32.24	95.8333	41.6667	95.8333
32.26	75	104.167	79.1667
32.28	50	75	75
32.3	108.333	87.5	79.1667
32.32	50	62.5	75
32.34	29.1667	62.5	54.1667
32.36	45.8333	79.1667	79.1667
32.38	41.6667	83.3333	79.1667
32.4	79.1667	100	62.5
32.42	54.1667	75	66.6667
32.44	66.6667	62.5	58.3333
32.46	66.6667	62.5	54.1667
32.48	66.6667	54.1667	58.3333
32.5	45.8333	83.3333	58.3333
32.52	79.1667	83.3333	58.3333
32.54	87.5	87.5	100
32.56	54.1667	45.8333	58.3333
32.58	70.8333	70.8333	66.6667
32.6	58.3333	50	70.8333
32.62	62.5	66.6667	83.3333
32.64	62.5	58.3333	91.6667
32.66	62.5	33.3333	83.3333
32.68	79.1667	50	95.8333
32.7	70.8333	66.6667	66.6667
32.72	54.1667	62.5	50
32.74	50	79.1667	83.3333
32.76	70.8333	62.5	95.8333
32.78	58.3333	58.3333	62.5
32.8	70.8333	62.5	83.3333
32.82	66.6667	66.6667	41.6667
32.84	58.3333	79.1667	50
32.86	29.1667	58.3333	79.1667
32.88	62.5	66.6667	83.3333
32.9	79.1667	75	66.6667
32.92	45.8333	66.6667	58.3333
32.94	62.5	50	83.3333
32.96	70.8333	45.8333	83.3333
32.98	37.5	45.8333	45.8333
33	66.6667	66.6667	62.5
33.02	41.6667	83.3333	50
33.04	25	41.6667	95.8333
33.06	33.3333	50	50
33.08	58.3333	66.6667	91.6667
33.1	70.8333	50	70.8333
33.12	41.6667	91.6667	70.8333
33.14	25	79.1667	37.5
33.16	62.5	70.8333	79.1667
33.18	75	45.8333	95.8333
33.2	45.8333	62.5	50
33.22	62.5	58.3333	62.5
33.24	45.8333	75	66.6667
33.26	70.8333	45.8333	66.6667
33.28	70.8333	58.3333	66.6667
33.3	62.5	45.8333	58.3333
33.32	37.5	45.8333	62.5
33.34	58.3333	70.8333	37.5
33.36	79.1667	75	79.1667
33.38	41.6667	41.6667	83.3333
33.4	79.1667	50	66.6667
33.42	58.3333	37.5	37.5
33.44	70.8333	54.1667	58.3333
33.46	62.5	58.3333	54.1667
33.48	58.3333	50	66.6667
33.5	95.8333	37.5	54.1667
33.52	62.5	54.1667	83.3333
33.54	37.5	58.3333	87.5
33.56	66.6667	62.5	62.5
33.58	50	75	87.5
33.6	54.1667	62.5	58.3333
33.62	58.3333	66.6667	58.3333
33.64	54.1667	45.8333	91.6667
33.66	50	87.5	75
33.68	41.6667	70.8333	33.3333
33.7	62.5	58.3333	41.6667
33.72	62.5	33.3333	33.3333
33.74	50	29.1667	45.8333
33.76	62.5	83.3333	75
33.78	45.8333	37.5	70.8333
33.8	75	41.6667	54.1667
33.82	79.1667	45.8333	58.3333
33.84	58.3333	50	62.5
33.86	75	70.8333	54.1667
33.88	66.6667	37.5	75
33.9	58.3333	41.6667	58.3333
33.92	54.1667	62.5	54.1667
33.94	54.1667	58.3333	58.3333
33.96	50	70.8333	58.3333
33.98	41.6667	54.1667	50
34	79.1667	75	62.5
34.02	58.3333	45.8333	66.6667
34.04	41.6667	75	50
34.06	50	100	79.1667
34.08	95.8333	58.3333	91.6667
34.1	41.6667	45.8333	54.1667
34.12	75	50	41.6667
34.14	58.3333	62.5	58.3333
34.16	33.3333	83.3333	104.167
34.18	37.5	91.6667	79.1667
34.2	50	37.5	45.8333
34.22	58.3333	66.6667	33.3333
34.24	75	50	54.1667
34.26	29.1667	54.1667	29.1667
34.28	58.3333	66.6667	70.8333
34.3	62.5	45.8333	83.3333
34.32	79.1667	66.6667	62.5
34.34	54.1667	79.1667	79.1667
34.36	58.3333	58.3333	54.1667
34.38	20.8333	50	54.1667
34.4	54.1667	70.8333	83.3333
34.42	79.1667	50	66.6667
34.44	66.6667	58.3333	25
34.46	66.6667	70.8333	75
34.48	50	50	58.3333
34.5	66.6667	66.6667	58.3333
34.52	45.8333	41.6667	58.3333
34.54	50	66.6667	29.1667
34.56	50	50	45.8333
34.58	50	54.1667	70.8333
34.6	45.8333	58.3333	83.3333
34.62	62.5	25	58.3333
34.64	83.3333	66.6667	62.5
34.66	66.6667	25	70.8333
34.68	62.5	62.5	75
34.7	37.5	58.3333	45.8333
34.72	45.8333	29.1667	62.5
34.74	62.5	50	50
34.76	70.8333	45.8333	75
34.78	50	66.6667	62.5
34.8	70.8333	37.5	54.1667
34.82	29.1667	75	58.3333
34.84	75	41.6667	50
34.86	37.5	62.5	79.1667
34.88	58.3333	58.3333	79.1667
34.9	41.6667	41.6667	70.8333
34.92	45.8333	37.5	66.6667
34.94	79.1667	58.3333	75
34.96	50	54.1667	75
34.98	75	75	45.8333
35	66.6667	58.3333	50
35.02	45.8333	29.1667	54.1667
35.04	41.6667	58.3333	70.8333
35.06	45.8333	45.8333	54.1667
35.08	54.1667	62.5	58.3333
35.1	54.1667	62.5	29.1667
35.12	37.5	45.8333	66.6667
35.14	83.3333	50	75
35.16	50	50	37.5
35.18	66.6667	70.8333	62.5
35.2	41.6667	45.8333	70.8333
35.22	50	45.8333	66.6667
35.24	37.5	66.6667	50
35.26	45.8333	54.1667	37.5
35.28	70.8333	58.3333	66.6667
35.3	66.6667	75	70.8333
35.32	62.5	41.6667	62.5
35.34	33.3333	50	50
35.36	45.8333	41.6667	62.5
35.38	37.5	62.5	70.8333
35.4	45.8333	66.6667	58.3333
35.42	37.5	33.3333	75
35.44	41.6667	62.5	75
35.46	66.6667	54.1667	54.1667
35.48	54.1667	58.3333	50
35.5	50	45.8333	50
35.52	33.3333	70.8333	29.1667
35.54	62.5	50	66.6667
35.56	54.1667	50	70.8333
35.58	66.6667	33.3333	62.5
35.6	54.1667	54.1667	41.6667
35.62	37.5	79.1667	50
35.64	50	50	66.6667
35.66	79.1667	66.6667	58.3333
35.68	66.6667	45.8333	50
35.7	70.8333	37.5	62.5
35.72	45.8333	37.5	58.3333
35.74	50	58.3333	70.8333
35.76	20.8333	33.3333	58.3333
35.78	45.8333	66.6667	50
35.8	37.5	62.5	45.8333
35.82	45.8333	29.1667	58.3333
35.84	37.5	50	58.3333
35.86	62.5	66.6667	45.8333
35.88	45.8333	41.6667	58.3333
35.9	58.3333	29.1667	45.8333
35.92	29.1667	37.5	37.5
35.94	33.3333	41.6667	33.3333
35.96	70.8333	62.5	50
35.98	41.6667	50	54.1667
36	54.1667	50	66.6667
36.02	58.3333	54.1667	41.6667
36.04	50	37.5	37.5
36.06	29.1667	54.1667	66.6667
36.08	50	37.5	37.5
36.1	50	37.5	58.3333
36.12	58.3333	66.6667	41.6667
36.14	58.3333	54.1667	45.8333
36.16	29.1667	54.1667	54.1667
36.18	41.6667	41.6667	75
36.2	70.8333	58.3333	62.5
36.22	58.3333	50	50
36.24	20.8333	54.1667	66.6667
36.26	29.1667	45.8333	66.6667
36.28	70.8333	45.8333	45.8333
36.3	54.1667	45.8333	50
36.32	45.8333	33.3333	54.1667
36.34	75	50	50
36.36	50	58.3333	37.5
36.38	29.1667	58.3333	45.8333
36.4	58.3333	29.1667	50
36.42	58.3333	75	58.3333
36.44	50	70.8333	54.1667
36.46	50	33.3333	45.8333
36.48	29.1667	75	54.1667
36.5	58.3333	45.8333	41.6667
36.52	58.3333	58.3333	29.1667
36.54	41.6667	70.8333	54.1667
36.56	54.1667	62.5	54.1667
36.58	33.3333	58.3333	54.1667
36.6	45.8333	37.5	58.3333
36.62	29.1667	45.8333	29.1667
36.64	66.6667	66.6667	54.1667
36.66	62.5	66.6667	29.1667
36.68	37.5	41.6667	41.6667
36.7	41.6667	58.3333	37.5
36.72	41.6667	79.1667	62.5
36.74	58.3333	58.3333	54.1667
36.76	29.1667	45.8333	45.8333
36.78	62.5	41.6667	54.1667
36.8	41.6667	54.1667	70.8333
36.82	54.1667	29.1667	58.3333
36.84	45.8333	50	45.8333
36.86	33.3333	33.3333	41.6667
36.88	41.6667	66.6667	50
36.9	29.1667	54.1667	54.1667
36.92	37.5	37.5	70.8333
36.94	45.8333	62.5	50
36.96	79.1667	41.6667	66.6667
36.98	29.1667	37.5	54.1667
37	29.1667	45.8333	45.8333
37.02	33.3333	37.5	54.1667
37.04	62.5	75	66.6667
37.06	37.5	41.6667	58.3333
37.08	58.3333	58.3333	54.1667
37.1	58.3333	70.8333	45.8333
37.12	37.5	58.3333	95.8333
37.14	20.8333	41.6667	54.1667
37.16	37.5	33.3333	37.5
37.18	54.1667	50	41.6667
37.2	70.8333	41.6667	45.8333
37.22	37.5	29.1667	45.8333
37.24	37.5	62.5	54.1667
37.26	58.3333	70.8333	29.1667
37.28	58.3333	58.3333	70.8333
37.3	29.1667	70.8333	58.3333
37.32	25	25	45.8333
37.34	29.1667	58.3333	75
37.36	54.1667	66.6667	50
37.38	62.5	70.8333	54.1667
37.4	54.1667	41.6667	45.8333
37.42	41.6667	58.3333	70.8333
37.44	29.1667	41.6667	45.8333
37.46	37.5	75	25
37.48	41.6667	45.8333	75
37.5	45.8333	50	58.3333
37.52	33.3333	54.1667	54.1667
37.54	62.5	50	45.8333
37.56	50	41.6667	79.1667
37.58	37.5	62.5	54.1667
37.6	25	50	41.6667
37.62	83.3333	50	54.1667
37.64	70.8333	75	66.6667
37.66	58.3333	70.8333	33.3333
37.68	54.1667	37.5	54.1667
37.7	66.6667	54.1667	41.6667
37.72	20.8333	50	37.5
37.74	37.5	87.5	50
37.76	45.8333	50	54.1667
37.78	58.3333	58.3333	62.5
37.8	25	58.3333	58.3333
37.82	50	25	54.1667
37.84	58.3333	104.167	50
37.86	33.3333	75	50
37.88	33.3333	54.1667	70.8333
37.9	54.1667	70.8333	75
37.92	66.6667	54.1667	41.6667
37.94	79.1667	54.1667	45.8333
37.96	75	66.6667	62.5
37.98	45.8333	58.3333	58.3333
38	50	62.5	54.1667
38.02	58.3333	66.6667	66.6667
38.04	83.3333	75	45.8333
38.06	70.8333	95.8333	112.5
38.08	54.1667	37.5	91.6667
38.1	41.6667	83.3333	70.8333
38.12	45.8333	66.6667	133.333
38.14	50	66.6667	108.333
38.16	95.8333	95.8333	104.167
38.18	62.5	62.5	104.167
38.2	79.1667	87.5	187.5
38.22	87.5	83.3333	129.167
38.24	79.1667	75	125
38.26	33.3333	75	120.833
38.28	75	79.1667	162.5
38.3	87.5	91.6667	116.667
38.32	58.3333	100	120.833
38.34	58.3333	83.3333	183.333
38.36	50	112.5	112.5
38.38	79.1667	83.3333	141.667
38.4	54.1667	66.6667	120.833
38.42	58.3333	100	95.8333
38.44	83.3333	120.833	133.333
38.46	75	83.3333	108.333
38.48	75	87.5	108.333
38.5	70.8333	125	125
38.52	79.1667	75	83.3333
38.54	83.3333	95.8333	133.333
38.56	62.5	62.5	116.667
38.58	45.8333	83.3333	79.1667
38.6	50	79.1667	95.8333
38.62	83.3333	129.167	62.5
38.64	54.1667	79.1667	79.1667
38.66	79.1667	87.5	87.5
38.68	87.5	91.6667	79.1667
38.7	62.5	79.1667	75
38.72	50	83.3333	41.6667
38.74	45.8333	54.1667	33.3333
38.76	75	66.6667	83.3333
38.78	41.6667	66.6667	45.8333
38.8	50	79.1667	79.1667
38.82	75	58.3333	29.1667
38.84	62.5	45.8333	62.5
38.86	58.3333	79.1667	54.1667
38.88	50	54.1667	66.6667
38.9	83.3333	58.3333	62.5
38.92	62.5	70.8333	66.6667
38.94	45.8333	70.8333	50
38.96	41.6667	41.6667	33.3333
38.98	41.6667	70.8333	79.1667
39	54.1667	58.3333	45.8333
39.02	58.3333	54.1667	62.5
39.04	41.6667	45.8333	50
39.06	37.5	37.5	50
39.08	54.1667	37.5	79.1667
39.1	62.5	50	66.6667
39.12	50	62.5	50
39.14	37.5	54.1667	58.3333
39.16	45.8333	50	62.5
39.18	20.8333	45.8333	45.8333
39.2	25	62.5	33.3333
39.22	54.1667	66.6667	33.3333
39.24	50	37.5	79.1667
39.26	41.6667	70.8333	50
39.28	37.5	75	75
39.3	58.3333	41.6667	41.6667
39.32	45.8333	79.1667	108.333
39.34	37.5	41.6667	54.1667
39.36	37.5	37.5	83.3333
39.38	50	29.1667	50
39.4	45.8333	37.5	45.8333
39.42	29.1667	95.8333	62.5
39.44	54.1667	58.3333	58.3333
39.46	54.1667	62.5	58.3333
39.48	20.8333	58.3333	54.1667
39.5	29.1667	33.3333	50
39.52	50	79.1667	58.3333
39.54	41.6667	50	41.6667
39.56	8.33333	45.8333	83.3333
39.58	25	29.1667	41.6667
39.6	41.6667	29.1667	54.1667
39.62	54.1667	33.3333	45.8333
39.64	54.1667	41.6667	45.8333
39.66	25	54.1667	70.8333
39.68	33.3333	41.6667	37.5
39.7	45.8333	29.1667	41.6667
39.72	33.3333	33.3333	37.5
39.74	45.8333	29.1667	33.3333
39.76	54.1667	41.6667	37.5
39.78	41.6667	62.5	70.8333
39.8	54.1667	45.8333	66.6667
39.82	25	45.8333	45.8333
39.84	41.6667	66.6667	41.6667
39.86	54.1667	37.5	37.5
39.88	58.3333	29.1667	58.3333
39.9	25	45.8333	37.5
39.92	37.5	50	45.8333
39.94	37.5	45.8333	45.8333
39.96	50	41.6667	37.5
39.98	33.3333	45.8333	70.8333
40	62.5	45.8333	29.1667
40.02	87.5	29.1667	50
40.04	20.8333	58.3333	70.8333
40.06	25	45.8333	25
40.08	37.5	54.1667	16.6667
40.1	37.5	16.6667	33.3333
40.12	41.6667	37.5	62.5
40.14	25	70.8333	41.6667
40.16	66.6667	70.8333	37.5
40.18	41.6667	29.1667	20.8333
40.2	45.8333	37.5	50
40.22	62.5	50	33.3333
40.24	37.5	41.6667	45.8333
40.26	29.1667	16.6667	50
40.28	33.3333	29.1667	66.6667
40.3	41.6667	75	66.6667
40.32	54.1667	45.8333	45.8333
40.34	37.5	45.8333	75
40.36	50	54.1667	62.5
40.38	45.8333	66.6667	50
40.4	37.5	79.1667	87.5
40.42	79.1667	62.5	62.5
40.44	79.1667	70.8333	87.5
40.46	50	91.6667	66.6667
40.48	45.8333	70.8333	75
40.5	41.6667	37.5	62.5
40.52	62.5	62.5	41.6667
40.54	45.8333	83.3333	45.8333
40.56	100	54.1667	45.8333
40.58	25	54.1667	54.1667
40.6	33.3333	58.3333	37.5
40.62	75	62.5	54.1667
40.64	62.5	62.5	62.5
40.66	66.6667	62.5	50
40.68	62.5	83.3333	75
40.7	75	20.8333	54.1667
40.72	41.6667	41.6667	16.6667
40.74	58.3333	50	25
40.76	70.8333	62.5	62.5
40.78	41.6667	58.3333	29.1667
40.8	58.3333	37.5	37.5
40.82	37.5	66.6667	25
40.84	50	66.6667	75
40.86	50	50	54.1667
40.88	66.6667	75	58.3333
40.9	45.8333	62.5	58.3333
40.92	25	45.8333	37.5
40.94	70.8333	45.8333	58.3333
40.96	50	41.6667	58.3333
40.98	25	45.8333	41.6667
41	12.5	62.5	50
41.02	25	33.3333	66.6667
41.04	29.1667	54.1667	70.8333
41.06	37.5	66.6667	37.5
41.08	50	91.6667	58.3333
41.1	54.1667	41.6667	54.1667
41.12	29.1667	62.5	58.3333
41.14	58.3333	50	45.8333
41.16	29.1667	20.8333	62.5
41.18	37.5	16.6667	66.6667
41.2	45.8333	54.1667	70.8333
41.22	62.5	58.3333	37.5
41.24	62.5	41.6667	50
41.26	50	37.5	37.5
41.28	45.8333	41.6667	58.3333
41.3	33.3333	54.1667	41.6667
41.32	45.8333	75	37.5
41.34	29.1667	45.8333	29.1667
41.36	50	79.1667	45.8333
41.38	45.8333	54.1667	54.1667
41.4	50	66.6667	58.3333
41.42	37.5	33.3333	87.5
41.44	45.8333	66.6667	70.8333
41.46	50	66.6667	70.8333
41.48	95.8333	62.5	29.1667
41.5	75	41.6667	41.6667
41.52	50	66.6667	45.8333
41.54	50	75	62.5
41.56	45.8333	54.1667	70.8333
41.58	29.1667	62.5	33.3333
41.6	54.1667	91.6667	66.6667
41.62	83.3333	25	108.333
41.64	54.1667	58.3333	33.3333
41.66	50	58.3333	62.5
41.68	41.6667	62.5	79.1667
41.7	66.6667	66.6667	29.1667
41.72	58.3333	54.1667	37.5
41.74	70.8333	79.1667	45.8333
41.76	37.5	83.3333	108.333
41.78	75	87.5	45.8333
41.8	58.3333	62.5	75
41.82	45.8333	66.6667	100
41.84	66.6667	54.1667	83.3333
41.86	66.6667	66.6667	83.3333
41.88	54.1667	95.8333	54.1667
41.9	58.3333	91.6667	75
41.92	62.5	75	108.333
41.94	87.5	70.8333	91.6667
41.96	83.3333	112.5	75
41.98	95.8333	175	95.8333
42	83.3333	133.333	120.833
42.02	133.333	154.167	150
42.04	112.5	145.833	133.333
42.06	108.333	191.667	158.333
42.08	154.167	183.333	133.333
42.1	229.167	275	208.333
42.12	233.333	316.667	195.833
42.14	245.833	291.667	254.167
42.16	229.167	383.333	308.333
42.18	258.333	383.333	345.833
42.2	358.333	395.833	283.333
42.22	454.167	545.833	408.333
42.24	454.167	616.667	441.667
42.26	458.333	570.833	441.667
42.28	516.667	716.667	483.333
42.3	629.167	620.833	558.333
42.32	554.167	770.833	712.5
42.34	620.833	820.833	654.167
42.36	579.167	725	616.667
42.38	600	804.167	712.5
42.4	662.5	733.333	566.667
42.42	716.667	775	650
42.44	541.667	729.167	566.667
42.46	529.167	704.167	600
42.48	550	604.167	545.833
42.5	537.5	550	454.167
42.52	441.667	541.667	466.667
42.54	416.667	545.833	391.667
42.56	395.833	454.167	362.5
42.58	370.833	341.667	258.333
42.6	345.833	345.833	316.667
42.62	283.333	333.333	254.167
42.64	200	245.833	170.833
42.66	237.5	216.667	191.667
42.68	141.667	229.167	166.667
42.7	208.333	208.333	120.833
42.72	166.667	125	100
42.74	87.5	141.667	79.1667
42.76	108.333	83.3333	116.667
42.78	87.5	108.333	87.5
42.8	108.333	112.5	95.8333
42.82	83.3333	70.8333	91.6667
42.84	112.5	108.333	83.3333
42.86	79.1667	75	62.5
42.88	70.8333	129.167	79.1667
42.9	50	70.8333	87.5
42.92	41.6667	79.1667	58.3333
42.94	70.8333	66.6667	50
42.96	70.8333	70.8333	66.6667
42.98	62.5	104.167	83.3333
43	91.6667	75	70.8333
43.02	54.1667	70.8333	70.8333
43.04	45.8333	70.8333	58.3333
43.06	62.5	87.5	45.8333
43.08	50	50	29.1667
43.1	87.5	66.6667	66.6667
43.12	66.6667	66.6667	79.1667
43.14	50	83.3333	70.8333
43.16	70.8333	54.1667	66.6667
43.18	108.333	62.5	66.6667
43.2	54.1667	50	87.5
43.22	83.3333	79.1667	83.3333
43.24	66.6667	66.6667	41.6667
43.26	37.5	58.3333	87.5
43.28	87.5	70.8333	41.6667
43.3	62.5	79.1667	75
43.32	50	83.3333	91.6667
43.34	58.3333	33.3333	58.3333
43.36	54.1667	29.1667	79.1667
43.38	45.8333	58.3333	37.5
43.4	54.1667	41.6667	41.6667
43.42	41.6667	54.1667	54.1667
43.44	33.3333	41.6667	70.8333
43.46	50	62.5	50
43.48	25	62.5	50
43.5	29.1667	45.8333	29.1667
43.52	37.5	45.8333	75
43.54	41.6667	83.3333	41.6667
43.56	79.1667	58.3333	33.3333
43.58	41.6667	41.6667	58.3333
43.6	29.1667	37.5	62.5
43.62	20.8333	41.6667	45.8333
43.64	33.3333	41.6667	70.8333
43.66	83.3333	37.5	33.3333
43.68	50	66.6667	25
43.7	54.1667	41.6667	66.6667
43.72	58.3333	50	70.8333
43.74	45.8333	62.5	50
43.76	45.8333	41.6667	37.5
43.78	70.8333	37.5	29.1667
43.8	50	45.8333	33.3333
43.82	25	50	54.1667
43.84	37.5	50	41.6667
43.86	45.8333	62.5	54.1667
43.88	37.5	37.5	37.5
43.9	50	41.6667	83.3333
43.92	41.6667	45.8333	75
43.94	16.6667	54.1667	62.5
43.96	50	45.8333	41.6667
43.98	75	33.3333	50
44	58.3333	37.5	41.6667
44.02	29.1667	45.8333	54.1667
44.04	45.8333	62.5	75
44.06	50	41.6667	33.3333
44.08	41.6667	37.5	54.1667
44.1	58.3333	33.3333	54.1667
44.12	50	87.5	45.8333
44.14	41.6667	45.8333	50
44.16	33.3333	37.5	79.1667
44.18	58.3333	50	29.1667
44.2	62.5	50	37.5
44.22	37.5	25	62.5
44.24	29.1667	50	33.3333
44.26	50	37.5	70.8333
44.28	45.8333	41.6667	62.5
44.3	45.8333	70.8333	58.3333
44.32	54.1667	50	45.8333
44.34	29.1667	62.5	41.6667
44.36	45.8333	29.1667	83.3333
44.38	29.1667	54.1667	100
44.4	50	45.8333	45.8333
44.42	37.5	33.3333	66.6667
44.44	45.8333	62.5	79.1667
44.46	54.1667	45.8333	83.3333
44.48	37.5	70.8333	79.1667
44.5	45.8333	70.8333	37.5
44.52	33.3333	66.6667	95.8333
44.54	54.1667	41.6667	62.5
44.56	58.3333	50	66.6667
44.58	41.6667	58.3333	108.333
44.6	41.6667	37.5	70.8333
44.62	45.8333	33.3333	108.333
44.64	37.5	50	87.5
44.66	58.3333	37.5	66.6667
44.68	58.3333	20.8333	58.3333
44.7	58.3333	50	50
44.72	41.6667	29.1667	58.3333
44.74	37.5	33.3333	70.8333
44.76	41.6667	75	58.3333
44.78	45.8333	45.8333	87.5
44.8	79.1667	29.1667	75
44.82	41.6667	41.6667	87.5
44.84	50	41.6667	70.8333
44.86	54.1667	50	45.8333
44.88	50	45.8333	58.3333
44.9	29.1667	29.1667	12.5
44.92	45.8333	25	37.5
44.94	50	50	29.1667
44.96	45.8333	50	41.6667
44.98	25	66.6667	62.5
45	33.3333	58.3333	50
45.02	45.8333	41.6667	50
45.04	41.6667	45.8333	54.1667
45.06	37.5	37.5	45.8333
45.08	37.5	29.1667	50
45.1	58.3333	50	54.1667
45.12	33.3333	45.8333	25
45.14	45.8333	41.6667	37.5
45.16	41.6667	29.1667	41.6667
45.18	25	45.8333	70.8333
45.2	50	50	54.1667
45.22	37.5	25	54.1667
45.24	41.6667	54.1667	54.1667
45.26	33.3333	12.5	54.1667
45.28	37.5	50	20.8333
45.3	29.1667	54.1667	25
45.32	37.5	41.6667	54.1667
45.34	41.6667	37.5	33.3333
45.36	25	50	54.1667
45.38	50	58.3333	54.1667
45.4	45.8333	50	37.5
45.42	37.5	33.3333	75
45.44	37.5	37.5	41.6667
45.46	54.1667	66.6667	41.6667
45.48	50	25	45.8333
45.5	33.3333	37.5	37.5
45.52	16.6667	33.3333	58.3333
45.54	33.3333	41.6667	45.8333
45.56	50	50	37.5
45.58	54.1667	41.6667	45.8333
45.6	37.5	33.3333	33.3333
45.62	25	33.3333	29.1667
45.64	54.1667	37.5	50
45.66	33.3333	33.3333	50
45.68	45.8333	33.3333	54.1667
45.7	16.6667	54.1667	50
45.72	12.5	20.8333	41.6667
45.74	16.6667	37.5	37.5
45.76	29.1667	33.3333	29.1667
45.78	29.1667	45.8333	33.3333
45.8	20.8333	29.1667	54.1667
45.82	41.6667	45.8333	12.5
45.84	41.6667	20.8333	50
45.86	45.8333	33.3333	45.8333
45.88	70.8333	62.5	37.5
45.9	20.8333	4.16667	33.3333
45.92	33.3333	33.3333	45.8333
45.94	33.3333	37.5	25
45.96	25	37.5	25
45.98	29.1667	33.3333	16.6667
46	29.1667	41.6667	25
46.02	45.8333	29.1667	37.5
46.04	50	37.5	37.5
46.06	20.8333	45.8333	50
46.08	20.8333	37.5	29.1667
46.1	41.6667	45.8333	50
46.12	41.6667	37.5	41.6667
46.14	20.8333	33.3333	45.8333
46.16	50	12.5	50
46.18	41.6667	16.6667	29.1667
46.2	33.3333	37.5	37.5
46.22	33.3333	45.8333	41.6667
46.24	50	20.8333	45.8333
46.26	16.6667	41.6667	41.6667
46.28	33.3333	20.8333	29.1667
46.3	29.1667	16.6667	37.5
46.32	25	8.33333	45.8333
46.34	33.3333	16.6667	50
46.36	50	37.5	37.5
46.38	41.6667	41.6667	37.5
46.4	29.1667	37.5	62.5
46.42	54.1667	25	33.3333
46.44	16.6667	45.8333	37.5
46.46	16.6667	41.6667	29.1667
46.48	29.1667	66.6667	58.3333
46.5	25	33.3333	29.1667
46.52	20.8333	33.3333	37.5
46.54	41.6667	29.1667	20.8333
46.56	25	50	41.6667
46.58	58.3333	41.6667	54.1667
46.6	20.8333	45.8333	29.1667
46.62	29.1667	33.3333	25
46.64	45.8333	37.5	25
46.66	29.1667	58.3333	29.1667
46.68	25	29.1667	33.3333
46.7	20.8333	20.8333	45.8333
46.72	33.3333	62.5	37.5
46.74	29.1667	58.3333	54.1667
46.76	25	45.8333	41.6667
46.78	33.3333	66.6667	45.8333
46.8	54.1667	41.6667	37.5
46.82	45.8333	20.8333	41.6667
46.84	29.1667	37.5	45.8333
46.86	33.3333	45.8333	45.8333
46.88	33.3333	37.5	37.5
46.9	33.3333	58.3333	25
46.92	37.5	25	41.6667
46.94	29.1667	29.1667	58.3333
46.96	41.6667	41.6667	37.5
46.98	29.1667	58.3333	41.6667
47	33.3333	54.1667	50
47.02	37.5	37.5	41.6667
47.04	45.8333	29.1667	20.8333
47.06	25	45.8333	37.5
47.08	12.5	33.3333	33.3333
47.1	29.1667	41.6667	29.1667
47.12	25	29.1667	54.1667
47.14	25	41.6667	66.6667
47.16	50	25	45.8333
47.18	62.5	45.8333	66.6667
47.2	37.5	45.8333	33.3333
47.22	45.8333	33.3333	50
47.24	25	20.8333	29.1667
47.26	29.1667	33.3333	70.8333
47.28	29.1667	45.8333	54.1667
47.3	25	29.1667	37.5
47.32	37.5	20.8333	29.1667
47.34	33.3333	25	29.1667
47.36	12.5	29.1667	20.8333
47.38	41.6667	33.3333	37.5
47.4	29.1667	33.3333	37.5
47.42	25	37.5	29.1667
47.44	25	41.6667	29.1667
47.46	29.1667	20.8333	25
47.48	25	41.6667	45.8333
47.5	45.8333	33.3333	29.1667
47.52	20.8333	50	37.5
47.54	33.3333	33.3333	25
47.56	50	33.3333	41.6667
47.58	37.5	25	58.3333
47.6	25	20.8333	25
47.62	29.1667	20.8333	41.6667
47.64	33.3333	20.8333	54.1667
47.66	25	25	50
47.68	45.8333	37.5	41.6667
47.7	50	20.8333	33.3333
47.72	33.3333	29.1667	29.1667
47.74	29.1667	37.5	41.6667
47.76	41.6667	29.1667	50
47.78	50	45.8333	45.8333
47.8	16.6667	37.5	25
47.82	50	50	33.3333
47.84	45.8333	29.1667	66.6667
47.86	25	29.1667	70.8333
47.88	66.6667	29.1667	29.1667
47.9	66.6667	29.1667	20.8333
47.92	45.8333	16.6667	20.8333
47.94	54.1667	33.3333	45.8333
47.96	20.8333	25	37.5
47.98	41.6667	37.5	45.8333
48	29.1667	66.6667	25
48.02	37.5	12.5	29.1667
48.04	50	45.8333	12.5
48.06	45.8333	33.3333	16.6667
48.08	37.5	33.3333	37.5
48.1	37.5	37.5	45.8333
48.12	41.6667	66.6667	33.3333
48.14	50	29.1667	45.8333
48.16	20.8333	33.3333	29.1667
48.18	37.5	41.6667	41.6667
48.2	37.5	37.5	45.8333
48.22	20.8333	50	33.3333
48.24	50	41.6667	33.3333
48.26	20.8333	41.6667	50
48.28	29.1667	54.1667	41.6667
48.3	12.5	45.8333	33.3333
48.32	41.6667	41.6667	20.8333
48.34	58.3333	54.1667	29.1667
48.36	45.8333	33.3333	41.6667
48.38	37.5	29.1667	37.5
48.4	29.1667	41.6667	33.3333
48.42	33.3333	37.5	29.1667
48.44	45.8333	41.6667	37.5
48.46	8.33333	58.3333	33.3333
48.48	33.3333	20.8333	37.5
48.5	25	20.8333	20.8333
48.52	29.1667	29.1667	37.5
48.54	12.5	33.3333	33.3333
48.56	20.8333	12.5	37.5
48.58	25	16.6667	41.6667
48.6	16.6667	20.8333	41.6667
48.62	20.8333	8.33333	20.8333
48.64	33.3333	33.3333	37.5
48.66	50	29.1667	41.6667
48.68	50	33.3333	37.5
48.7	54.1667	25	41.6667
48.72	25	12.5	62.5
48.74	29.1667	29.1667	70.8333
48.76	20.8333	29.1667	50
48.78	16.6667	20.8333	50
48.8	29.1667	45.8333	41.6667
48.82	20.8333	37.5	54.1667
48.84	37.5	29.1667	37.5
48.86	33.3333	33.3333	16.6667
48.88	37.5	33.3333	33.3333
48.9	29.1667	37.5	45.8333
48.92	12.5	50	33.3333
48.94	29.1667	12.5	66.6667
48.96	33.3333	33.3333	29.1667
48.98	33.3333	29.1667	45.8333
49	37.5	37.5	29.1667
49.02	25	41.6667	66.6667
49.04	25	50	62.5
49.06	41.6667	37.5	37.5
49.08	37.5	41.6667	45.8333
49.1	25	70.8333	62.5
49.12	20.8333	25	33.3333
49.14	25	45.8333	62.5
49.16	50	20.8333	20.8333
49.18	33.3333	37.5	50
49.2	41.6667	33.3333	29.1667
49.22	29.1667	54.1667	58.3333
49.24	12.5	20.8333	45.8333
49.26	29.1667	50	16.6667
49.28	37.5	33.3333	33.3333
49.3	33.3333	50	25
49.32	25	37.5	50
49.34	37.5	37.5	54.1667
49.36	45.8333	29.1667	37.5
49.38	25	62.5	29.1667
49.4	25	62.5	29.1667
49.42	29.1667	33.3333	58.3333
49.44	45.8333	25	45.8333
49.46	45.8333	37.5	50
49.48	33.3333	54.1667	50
49.5	29.1667	41.6667	29.1667
49.52	37.5	54.1667	54.1667
49.54	41.6667	45.8333	37.5
49.56	37.5	45.8333	25
49.58	37.5	62.5	41.6667
49.6	37.5	16.6667	62.5
49.62	54.1667	45.8333	45.8333
49.64	41.6667	79.1667	45.8333
49.66	54.1667	62.5	70.8333
49.68	62.5	83.3333	41.6667
49.7	37.5	62.5	50
49.72	58.3333	83.3333	66.6667
49.74	87.5	66.6667	75
49.76	45.8333	108.333	95.8333
49.78	75	125	79.1667
49.8	87.5	133.333	108.333
49.82	95.8333	195.833	112.5
49.84	150	229.167	129.167
49.86	129.167	191.667	183.333
49.88	175	200	175
49.9	187.5	204.167	216.667
49.92	262.5	287.5	254.167
49.94	258.333	254.167	258.333
49.96	237.5	316.667	350
49.98	270.833	404.167	358.333
50	379.167	308.333	387.5
50.02	370.833	387.5	458.333
50.04	345.833	433.333	412.5
50.06	462.5	450	495.833
50.08	425	429.167	483.333
50.1	391.667	466.667	529.167
50.12	425	429.167	420.833
50.14	466.667	525	454.167
50.16	429.167	437.5	441.667
50.18	383.333	429.167	479.167
50.2	470.833	400	395.833
50.22	366.667	416.667	370.833
50.24	404.167	441.667	358.333
50.26	383.333	325	358.333
50.28	320.833	320.833	333.333
50.3	308.333	308.333	258.333
50.32	312.5	241.667	304.167
50.34	245.833	250	170.833
50.36	220.833	229.167	208.333
50.38	137.5	208.333	145.833
50.4	158.333	137.5	166.667
50.42	125	175	145.833
50.44	154.167	100	100
50.46	70.8333	83.3333	87.5
50.48	58.3333	120.833	100
50.5	62.5	79.1667	70.8333
50.52	54.1667	66.6667	50
50.54	37.5	54.1667	83.3333
50.56	54.1667	41.6667	41.6667
50.58	58.3333	54.1667	20.8333
50.6	45.8333	33.3333	62.5
50.62	33.3333	54.1667	62.5
50.64	25	33.3333	37.5
50.66	16.6667	33.3333	45.8333
50.68	62.5	50	70.8333
50.7	37.5	50	45.8333
50.72	29.1667	33.3333	58.3333
50.74	62.5	33.3333	45.8333
50.76	37.5	29.1667	45.8333
50.78	41.6667	50	29.1667
50.8	12.5	45.8333	58.3333
50.82	29.1667	33.3333	41.6667
50.84	25	50	95.8333
50.86	37.5	41.6667	33.3333
50.88	20.8333	37.5	58.3333
50.9	29.1667	20.8333	58.3333
50.92	29.1667	41.6667	33.3333
50.94	41.6667	29.1667	25
50.96	45.8333	58.3333	54.1667
50.98	12.5	45.8333	45.8333
51	16.6667	29.1667	33.3333
51.02	37.5	20.8333	25
51.04	29.1667	20.8333	25
51.06	12.5	33.3333	37.5
51.08	16.6667	29.1667	37.5
51.1	29.1667	25	37.5
51.12	25	12.5	37.5
51.14	33.3333	37.5	33.3333
51.16	33.3333	20.8333	66.6667
51.18	20.8333	25	29.1667
51.2	20.8333	29.1667	29.1667
51.22	25	12.5	20.8333
51.24	29.1667	54.1667	45.8333
51.26	12.5	20.8333	58.3333
51.28	29.1667	45.8333	25
51.3	20.8333	33.3333	20.8333
51.32	37.5	20.8333	33.3333
51.34	37.5	29.1667	33.3333
51.36	29.1667	25	33.3333
51.38	16.6667	16.6667	41.6667
51.4	16.6667	4.16667	33.3333
51.42	33.3333	29.1667	41.6667
51.44	16.6667	25	41.6667
51.46	25	33.3333	29.1667
51.48	20.8333	25	37.5
51.5	20.8333	20.8333	25
51.52	16.6667	29.1667	62.5
51.54	20.8333	12.5	45.8333
51.56	20.8333	41.6667	33.3333
51.58	37.5	33.3333	50
51.6	16.6667	29.1667	37.5
51.62	12.5	20.8333	8.33333
51.64	20.8333	29.1667	54.1667
51.66	33.3333	29.1667	25
51.68	25	20.8333	66.6667
51.7	12.5	25	33.3333
51.72	12.5	37.5	50
51.74	41.6667	25	16.6667
51.76	25	20.8333	29.1667
51.78	25	33.3333	37.5
51.8	25	25	45.8333
51.82	4.16667	29.1667	20.8333
51.84	25	12.5	25
51.86	16.6667	29.1667	16.6667
51.88	37.5	25	29.1667
51.9	41.6667	16.6667	41.6667
51.92	16.6667	12.5	16.6667
51.94	16.6667	29.1667	37.5
51.96	16.6667	29.1667	33.3333
51.98	29.1667	16.6667	12.5
52	41.6667	29.1667	41.6667
52.02	16.6667	33.3333	45.8333
52.04	25	16.6667	45.8333
52.06	20.8333	50	29.1667
52.08	29.1667	29.1667	8.33333
52.1	20.8333	12.5	50
52.12	25	20.8333	33.3333
52.14	29.1667	37.5	45.8333
52.16	29.1667	12.5	37.5
52.18	29.1667	29.1667	37.5
52.2	12.5	12.5	20.8333
52.22	45.8333	33.3333	29.1667
52.24	37.5	41.6667	37.5
52.26	16.6667	25	45.8333
52.28	41.6667	29.1667	45.8333
52.3	20.8333	20.8333	45.8333
52.32	33.3333	16.6667	33.3333
52.34	8.33333	45.8333	41.6667
52.36	25	25	45.8333
52.38	20.8333	50	29.1667
52.4	29.1667	54.1667	41.6667
52.42	33.3333	45.8333	37.5
52.44	33.3333	58.3333	45.8333
52.46	37.5	29.1667	50
52.48	41.6667	41.6667	54.1667
52.5	29.1667	33.3333	62.5
52.52	33.3333	62.5	70.8333
52.54	29.1667	25	45.8333
52.56	33.3333	50	54.1667
52.58	33.3333	66.6667	62.5
52.6	29.1667	41.6667	45.8333
52.62	16.6667	45.8333	62.5
52.64	37.5	58.3333	41.6667
52.66	16.6667	33.3333	54.1667
52.68	29.1667	16.6667	37.5
52.7	29.1667	20.8333	41.6667
52.72	20.8333	45.8333	25
52.74	54.1667	75	50
52.76	16.6667	45.8333	45.8333
52.78	41.6667	29.1667	29.1667
52.8	33.3333	20.8333	29.1667
52.82	29.1667	29.1667	12.5
52.84	25	41.6667	62.5
52.86	16.6667	45.8333	41.6667
52.88	25	25	29.1667
52.9	33.3333	20.8333	33.3333
52.92	41.6667	4.16667	33.3333
52.94	12.5	25	25
52.96	25	25	45.8333
52.98	12.5	25	37.5
53	16.6667	20.8333	33.3333
53.02	20.8333	16.6667	29.1667
53.04	16.6667	8.33333	29.1667
53.06	29.1667	25	45.8333
53.08	25	25	25
53.1	8.33333	33.3333	25
53.12	20.8333	20.8333	8.33333
53.14	4.16667	16.6667	20.8333
53.16	20.8333	12.5	33.3333
53.18	16.6667	25	37.5
53.2	4.16667	45.8333	45.8333
53.22	12.5	12.5	12.5
53.24	12.5	12.5	20.8333
53.26	20.8333	41.6667	20.8333
53.28	25	8.33333	25
53.3	20.8333	16.6667	54.1667
53.32	25	4.16667	29.1667
53.34	20.8333	12.5	8.33333
53.36	16.6667	20.8333	25
53.38	16.6667	12.5	37.5
53.4	20.8333	25	25
53.42	12.5	16.6667	41.6667
53.44	16.6667	25	20.8333
53.46	12.5	20.8333	25
53.48	25	8.33333	29.1667
53.5	29.1667	25	45.8333
53.52	29.1667	25	37.5
53.54	0	12.5	45.8333
53.56	29.1667	16.6667	54.1667
53.58	8.33333	20.8333	54.1667
53.6	25	20.8333	29.1667
53.62	20.8333	37.5	45.8333
53.64	16.6667	33.3333	25
53.66	8.33333	20.8333	33.3333
53.68	8.33333	12.5	25
53.7	0	4.16667	37.5
53.72	8.33333	16.6667	25
53.74	4.16667	25	20.8333
53.76	8.33333	25	41.6667
53.78	8.33333	8.33333	37.5
53.8	20.8333	25	25
53.82	20.8333	12.5	33.3333
53.84	25	33.3333	29.1667
53.86	8.33333	20.8333	33.3333
53.88	25	12.5	12.5
53.9	20.8333	12.5	20.8333
53.92	16.6667	41.6667	33.3333
53.94	20.8333	33.3333	29.1667
53.96	12.5	29.1667	8.33333
53.98	16.6667	29.1667	45.8333
54	25	12.5	20.8333
54.02	12.5	16.6667	54.1667
54.04	29.1667	16.6667	12.5
54.06	4.16667	20.8333	45.8333
54.08	16.6667	20.8333	16.6667
54.1	8.33333	29.1667	16.6667
54.12	8.33333	29.1667	29.1667
54.14	12.5	25	16.6667
54.16	8.33333	12.5	41.6667
54.18	12.5	20.8333	8.33333
54.2	4.16667	16.6667	37.5
54.22	12.5	4.16667	41.6667
54.24	25	12.5	33.3333
54.26	12.5	25	33.3333
54.28	20.8333	20.8333	20.8333
54.3	8.33333	16.6667	8.33333
54.32	25	37.5	37.5
54.34	12.5	25	25
54.36	20.8333	25	16.6667
54.38	41.6667	8.33333	41.6667
54.4	16.6667	41.6667	45.8333
54.42	29.1667	12.5	37.5
54.44	16.6667	16.6667	33.3333
54.46	8.33333	12.5	20.8333
54.48	20.8333	20.8333	4.16667
54.5	12.5	37.5	33.3333
54.52	20.8333	20.8333	33.3333
54.54	8.33333	8.33333	33.3333
54.56	12.5	29.1667	25
54.58	20.8333	20.8333	16.6667
54.6	4.16667	12.5	8.33333
54.62	25	16.6667	45.8333
54.64	12.5	25	16.6667
54.66	12.5	8.33333	16.6667
54.68	29.1667	4.16667	20.8333
54.7	20.8333	16.6667	0
54.72	16.6667	25	29.1667
54.74	20.8333	29.1667	29.1667
54.76	12.5	33.3333	33.3333
54.78	8.33333	4.16667	25
54.8	25	16.6667	37.5
54.82	12.5	0	16.6667
54.84	4.16667	20.8333	16.6667
54.86	16.6667	16.6667	29.1667
54.88	29.1667	8.33333	16.6667
54.9	16.6667	16.6667	29.1667
54.92	29.1667	20.8333	25
54.94	12.5	20.8333	20.8333
54.96	20.8333	16.6667	20.8333
54.98	33.3333	12.5	45.8333
55	20.8333	16.6667	20.8333
55.02	25	16.6667	25
55.04	8.33333	20.8333	20.8333
55.06	20.8333	25	29.1667
55.08	25	20.8333	45.8333
55.1	16.6667	4.16667	20.8333
55.12	4.16667	16.6667	41.6667
55.14	29.1667	25	45.8333
55.16	4.16667	20.8333	33.3333
55.18	29.1667	29.1667	29.1667
55.2	33.3333	0	29.1667
55.22	16.6667	20.8333	33.3333
55.24	20.8333	20.8333	20.8333
55.26	29.1667	29.1667	16.6667
55.28	12.5	25	12.5
55.3	8.33333	12.5	29.1667
55.32	20.8333	12.5	20.8333
55.34	25	12.5	29.1667
55.36	12.5	25	37.5
55.38	20.8333	16.6667	16.6667
55.4	20.8333	25	29.1667
55.42	25	16.6667	37.5
55.44	25	16.6667	16.6667
55.46	25	12.5	33.3333
55.48	16.6667	20.8333	45.8333
55.5	16.6667	20.8333	25
55.52	8.33333	16.6667	20.8333
55.54	37.5	16.6667	20.8333
55.56	25	16.6667	16.6667
55.58	12.5	16.6667	20.8333
55.6	20.8333	12.5	29.1667
55.62	16.6667	16.6667	25
55.64	25	12.5	12.5
55.66	16.6667	29.1667	25
55.68	12.5	20.8333	8.33333
55.7	33.3333	12.5	29.1667
55.72	20.8333	8.33333	20.8333
55.74	16.6667	8.33333	33.3333
55.76	12.5	20.8333	16.6667
55.78	16.6667	20.8333	41.6667
55.8	16.6667	37.5	25
55.82	8.33333	25	29.1667
55.84	25	20.8333	20.8333
55.86	8.33333	16.6667	25
55.88	16.6667	12.5	45.8333
55.9	12.5	20.8333	25
55.92	20.8333	25	12.5
55.94	4.16667	12.5	33.3333
55.96	20.8333	12.5	37.5
55.98	20.8333	37.5	25
56	25	20.8333	41.6667
56.02	33.3333	0	29.1667
56.04	8.33333	16.6667	12.5
56.06	20.8333	16.6667	29.1667
56.08	33.3333	25	20.8333
56.1	16.6667	33.3333	20.8333
56.12	16.6667	16.6667	25
56.14	0	16.6667	33.3333
56.16	20.8333	8.33333	29.1667
56.18	12.5	16.6667	33.3333
56.2	8.33333	16.6667	54.1667
56.22	25	8.33333	16.6667
56.24	16.6667	8.33333	16.6667
56.26	25	16.6667	12.5
56.28	8.33333	8.33333	25
56.3	12.5	12.5	37.5
56.32	29.1667	25	33.3333
56.34	12.5	20.8333	29.1667
56.36	20.8333	33.3333	33.3333
56.38	8.33333	12.5	8.33333
56.4	25	16.6667	45.8333
56.42	25	16.6667	12.5
56.44	4.16667	12.5	20.8333
56.46	12.5	4.16667	25
56.48	0	8.33333	20.8333
56.5	20.8333	12.5	29.1667
56.52	29.1667	12.5	20.8333
56.54	20.8333	4.16667	33.3333
56.56	12.5	16.6667	16.6667
56.58	12.5	25	29.1667
56.6	8.33333	29.1667	16.6667
56.62	12.5	37.5	25
56.64	16.6667	25	16.6667
56.66	33.3333	25	41.6667
56.68	37.5	20.8333	16.6667
56.7	20.8333	12.5	25
56.72	29.1667	16.6667	16.6667
56.74	4.16667	12.5	45.8333
56.76	20.8333	16.6667	29.1667
56.78	8.33333	4.16667	29.1667
56.8	12.5	37.5	12.5
56.82	16.6667	4.16667	8.33333
56.84	25	20.8333	25
56.86	12.5	12.5	29.1667
56.88	8.33333	20.8333	25
56.9	16.6667	16.6667	45.8333
56.92	4.16667	12.5	12.5
56.94	16.6667	29.1667	37.5
56.96	29.1667	12.5	16.6667
56.98	16.6667	16.6667	25
57	20.8333	12.5	20.8333
57.02	4.16667	12.5	12.5
57.04	8.33333	4.16667	16.6667
57.06	16.6667	16.6667	16.6667
57.08	4.16667	29.1667	16.6667
57.1	20.8333	12.5	20.8333
57.12	37.5	25	20.8333
57.14	16.6667	25	33.3333
57.16	8.33333	16.6667	33.3333
57.18	4.16667	16.6667	20.8333
57.2	20.8333	16.6667	25
57.22	8.33333	16.6667	29.1667
57.24	20.8333	16.6667	37.5
57.26	4.16667	12.5	16.6667
57.28	25	25	25
57.3	8.33333	16.6667	16.6667
57.32	0	8.33333	20.8333
57.34	8.33333	25	8.33333
57.36	0	20.8333	25
57.38	16.6667	12.5	41.6667
57.4	8.33333	20.8333	12.5
57.42	8.33333	8.33333	20.8333
57.44	8.33333	16.6667	25
57.46	12.5	12.5	16.6667
57.48	8.33333	8.33333	12.5
57.5	20.8333	8.33333	25
57.52	16.6667	33.3333	41.6667
57.54	12.5	25	29.1667
57.56	8.33333	0	20.8333
57.58	4.16667	8.33333	16.6667
57.6	12.5	4.16667	37.5
57.62	8.33333	0	25
57.64	0	25	20.8333
57.66	8.33333	4.16667	25
57.68	16.6667	8.33333	16.6667
57.7	16.6667	12.5	16.6667
57.72	12.5	16.6667	12.5
57.74	8.33333	12.5	25
57.76	12.5	29.1667	29.1667
57.78	29.1667	20.8333	20.8333
57.8	8.33333	20.8333	37.5
57.82	20.8333	20.8333	20.8333
57.84	4.16667	20.8333	25
57.86	12.5	33.3333	12.5
57.88	25	20.8333	25
57.9	16.6667	25	41.6667
57.92	4.16667	29.1667	29.1667
57.94	8.33333	12.5	16.6667
57.96	20.8333	0	25
57.98	12.5	20.8333	16.6667
58	4.16667	20.8333	12.5
58.02	16.6667	12.5	16.6667
58.04	8.33333	4.16667	16.6667
58.06	8.33333	25	20.8333
58.08	16.6667	8.33333	12.5
58.1	25	16.6667	12.5
58.12	25	12.5	16.6667
58.14	29.1667	4.16667	12.5
58.16	8.33333	4.16667	4.16667
58.18	16.6667	8.33333	12.5
58.2	25	33.3333	20.8333
58.22	4.16667	12.5	25
58.24	12.5	12.5	16.6667
58.26	12.5	16.6667	29.1667
58.28	20.8333	20.8333	29.1667
58.3	16.6667	41.6667	8.33333
58.32	16.6667	8.33333	8.33333
58.34	16.6667	16.6667	37.5
58.36	12.5	0	25
58.38	25	12.5	16.6667
58.4	20.8333	20.8333	29.1667
58.42	12.5	16.6667	37.5
58.44	12.5	25	25
58.46	12.5	29.1667	29.1667
58.48	20.8333	12.5	25
58.5	16.6667	25	12.5
58.52	20.8333	12.5	33.3333
58.54	16.6667	25	33.3333
58.56	12.5	20.8333	37.5
58.58	8.33333	16.6667	20.8333
58.6	16.6667	12.5	12.5
58.62	16.6667	20.8333	20.8333
58.64	8.33333	20.8333	20.8333
58.66	4.16667	12.5	25
58.68	16.6667	12.5	33.3333
58.7	16.6667	12.5	16.6667
58.72	8.33333	8.33333	29.1667
58.74	16.6667	4.16667	37.5
58.76	20.8333	25	45.8333
58.78	25	20.8333	20.8333
58.8	16.6667	16.6667	16.6667
58.82	25	41.6667	41.6667
58.84	8.33333	25	37.5
58.86	12.5	16.6667	20.8333
58.88	16.6667	8.33333	33.3333
58.9	12.5	25	37.5
58.92	0	20.8333	12.5
58.94	20.8333	4.16667	20.8333
58.96	16.6667	29.1667	12.5
58.98	16.6667	37.5	29.1667
59	16.6667	12.5	29.1667
59.02	16.6667	8.33333	4.16667
59.04	8.33333	12.5	16.6667
59.06	4.16667	12.5	16.6667
59.08	16.6667	12.5	8.33333
59.1	25	12.5	12.5
59.12	12.5	12.5	16.6667
59.14	12.5	8.33333	29.1667
59.16	4.16667	16.6667	16.6667
59.18	8.33333	25	33.3333
59.2	20.8333	12.5	25
59.22	12.5	4.16667	20.8333
59.24	16.6667	16.6667	16.6667
59.26	12.5	4.16667	29.1667
59.28	12.5	12.5	37.5
59.3	8.33333	25	16.6667
59.32	20.8333	8.33333	20.8333
59.34	25	8.33333	29.1667
59.36	4.16667	25	37.5
59.38	12.5	4.16667	12.5
59.4	16.6667	12.5	33.3333
59.42	4.16667	12.5	25
59.44	8.33333	16.6667	12.5
59.46	29.1667	8.33333	20.8333
59.48	8.33333	25	16.6667
59.5	8.33333	16.6667	33.3333
59.52	16.6667	20.8333	16.6667
59.54	20.8333	8.33333	37.5
59.56	16.6667	4.16667	12.5
59.58	4.16667	4.16667	20.8333
59.6	8.33333	20.8333	25
59.62	41.6667	12.5	29.1667
59.64	25	12.5	4.16667
59.66	16.6667	4.16667	16.6667
59.68	25	25	58.3333
59.7	12.5	4.16667	20.8333
59.72	16.6667	12.5	8.33333
59.74	16.6667	29.1667	25
59.76	33.3333	20.8333	12.5
59.78	4.16667	25	37.5
59.8	12.5	25	12.5
59.82	4.16667	12.5	20.8333
59.84	0	29.1667	33.3333
59.86	16.6667	16.6667	8.33333
59.88	12.5	16.6667	20.8333
59.9	8.33333	8.33333	33.3333
59.92	20.8333	29.1667	20.8333
59.94	0	25	8.33333
[truncated: 3 more rows]

## Sheet: fig.1b
Raman shift /cm-1	Intensity /(a.u.)
	PTA in I2	PTA in air	As-grown
45.9843	574.533	366.656	425.958
47.8291	625.886	374.237	430.912
49.6737	614.712	372.877	417.781
51.52	597.545	372.675	385.347
53.3638	540.732	335.176	390.914
55.2072	531.798	332.536	367.289
57.0503	539.557	331.16	376.305
58.8951	555.601	340.807	376.483
60.7375	598.808	364.676	403.571
62.5795	618.946	378.813	411.852
64.4211	682.718	405.252	458.38
66.2624	719.317	430.431	500.207
68.1054	781.921	462.47	540.618
69.9459	797.178	503.275	548.963
71.7861	812.718	516.956	568.85
73.626	859.469	508.766	588.428
75.4654	834.713	524.227	584.558
77.3066	848.292	529.115	575.237
79.1454	848.556	530.651	613.517
80.9837	847.261	523.627	595.321
82.8217	871.779	549.986	619.323
84.6594	877.265	570.832	604.864
86.4967	882.463	548.271	629.77
88.3357	851.972	562.505	606.681
90.1723	885.51	577.375	627.385
92.0085	887.516	579.781	638.514
93.8444	872.146	564.915	628.324
95.6798	848.392	581.681	610.543
97.5149	844.981	560.517	607.954
99.3497	818.819	562.777	599.127
101.184	841.182	546.061	577.462
103.018	844.607	544.486	598.252
104.854	829.909	527.777	584.599
106.687	835.534	529.356	606.847
108.52	858.049	562.51	618.303
110.353	880.52	530.471	621.864
112.185	918.077	565.397	632.733
114.017	950.827	621.905	670.638
115.849	965.846	650.701	717.324
117.68	1002.47	701.639	740.249
119.51	1076.67	785.204	793.367
121.341	1084.68	838.45	825.188
123.171	1070.24	891.861	835.556
125.001	1064.18	887.906	817.469
126.83	986.283	810.753	772.153
128.659	917.644	716.08	702.661
130.488	896.793	670.852	666.097
132.316	810.304	619.367	605.975
134.144	777.163	549.603	567.987
135.972	720.136	523.39	521.495
137.799	721.14	474.531	519.485
139.626	720.072	473.877	487.435
141.452	690.518	452.133	469.976
143.278	636.078	412.49	467.236
145.104	661.623	418.837	442.21
146.93	621.291	407.965	445.835
148.755	633.831	385.084	414.027
150.579	618.415	384.75	415.688
152.402	595.977	388.355	410.653
154.226	594.72	381.207	397.285
156.049	580.963	371.696	396.604
157.873	591.292	387.381	403.764
159.696	593.181	359.344	399.991
161.518	585.595	381.638	382.66
163.34	594.739	382.169	409.28
165.162	602.416	365.155	381.826
166.984	575.478	392.108	405.513
168.803	605.96	388.68	396.322
170.624	586.458	378.183	400.201
172.444	563.346	368.467	396.023
174.264	586.185	372.836	395.045
176.084	584.171	365.697	401.62
177.903	570.169	368.234	388.484
179.72	576.95	371.693	385.128
181.539	587.741	356.326	386.644
183.357	582.357	369.516	384.429
185.175	576.796	385.945	390.899
186.993	561.655	369.882	380.289
188.808	561.664	356.892	388.804
190.625	567.797	377.364	374.27
192.441	553.096	364.278	368.299
194.257	534.083	371.137	364.425
196.071	523.879	358.796	367.509
197.887	543.468	341.329	351.627
199.702	530.656	337.668	363.515
201.516	500.511	341.029	344.813
203.329	546.064	337.838	338.027
205.143	510.736	333.445	335.218
206.956	505.196	345.529	349.213
208.77	526.567	337.749	343.451
210.581	498.373	332.245	341.062
212.393	504.534	316.208	333.022
214.206	503.969	326.71	333.371
216.015	486.957	315.558	329.187
217.827	475.573	316.187	317.125
219.638	502.693	320.705	328.866
221.447	485.237	322.402	329.264
223.258	461.113	312.965	303.675
225.068	467.977	301.538	318.879
226.875	480.227	298.609	308.432
228.685	455.699	307.656	318.371
230.494	469.383	315.983	305.942
232.301	453.064	298.33	318.227
234.109	451.053	309.962	308.405
235.917	472.064	305.78	312.826
237.723	459.409	304.773	314.542
239.53	456.497	303.706	310.779
241.335	459.665	305.807	315.818
243.142	462.127	303.194	299.394
244.948	469.899	304.569	325.802
246.752	477.939	309.365	300.02
248.557	454.892	305.793	322.935
250.361	467.632	313.868	313.275
252.165	461.159	308.476	318.927
253.968	472.126	318.741	292.309
255.772	455.486	301.931	305.863
257.574	487.531	301.599	312.848
259.377	479.644	316.694	316.834
261.178	476.378	313.909	320.587
262.981	461.505	306.065	309.227
264.781	478.026	304.412	322.618
266.584	455.093	289.181	303.464
268.383	478.077	304.541	319.662
270.185	463.791	308.428	310.425
271.983	458.94	335.286	321.001
273.784	455.666	318.474	327.185
275.582	443.761	307.423	312
277.382	466.919	316.196	309.219
279.18	443.048	304.465	302.718
280.979	461.986	296.938	300.133
282.776	479.264	312.381	314.146
284.575	459.278	314.642	307.957
286.371	471.316	297.468	315.731
288.167	458.441	297.791	314.885
289.964	438.787	312.604	308.301
291.759	442.032	311.382	318.191
293.556	453.291	314.556	321.559
295.35	465.305	312.924	314.552
297.147	459.719	318.511	311.039
298.94	453.528	311.722	309.646
300.734	448.474	318.654	315.536
302.529	447.753	314.805	318.386
304.321	450.685	324.732	297.176
306.114	445.268	313.372	314.969
307.908	441.369	294.11	325.452
309.699	462.414	314.943	306.249
311.491	447.849	315.506	321.558
313.284	444.586	311.769	311.356
315.074	453.279	307.522	317.558
316.864	458.915	305.391	325.637
318.656	436.765	299.049	307.296
320.446	445.797	304.64	319.772
322.235	449.847	311.674	315.509
324.026	428.859	280.383	318.731
325.815	446.629	306.432	325.309
327.603	436.652	309.756	311.536
329.391	431.702	295.15	309.592
331.18	425.183	293.682	308.402
332.967	424.568	298.694	299.141
334.754	430.322	299.251	309.473
336.54	423.31	295.833	323.248
338.329	422.388	298.968	304.453
340.114	430.769	306.07	300.519
341.9	430.455	305.425	306.343
343.685	416.832	289.104	305.046
345.469	410.027	287.074	293.338
347.256	405.267	285.552	301.212
349.04	416.68	289.492	301.936
350.823	419.486	290.869	292.472
352.607	406.348	293.167	301.264
354.39	428.523	288.044	291.002
356.174	414.845	299.567	308.671
357.957	399.85	290.283	297.715
359.739	413.488	287.546	290.268
361.52	407.076	290.507	291.71
363.301	410.127	292.961	288.985
365.082	412.295	289.275	292.36
366.863	392.069	286.286	300.943
368.645	406.342	298.476	293.985
370.425	421.135	299.916	302.081
372.205	421.747	301.679	297.89
373.984	410.129	278.905	291.142
375.763	408.899	306.815	294.633
377.541	423.643	294.977	307.308
379.319	412.565	291.362	296.265
381.097	421.114	282.979	304.868
382.875	398.999	293.271	291.733
384.652	422.779	295.86	293.328
386.428	410.736	302.544	305.128
388.205	405.996	300.237	295.953
389.981	400.936	298.805	307.906
391.757	416.968	291.613	297.718
393.532	422.438	282.496	296.733
395.309	415.356	283.025	308.635
397.084	398.906	294.003	307.116
398.858	407.748	280.911	307.909
400.632	409.136	280.785	296.391
402.406	411.803	298.366	306.303
404.177	396.858	299.052	285.896
405.95	398.145	297.352	296.641
407.723	407.513	284.371	308.108
409.495	398.931	286.55	304.08
411.267	398.013	279.792	300.795
413.039	380.005	285.028	288.944
414.81	391.718	284.051	292.543
416.581	389.57	289.635	293.623
418.352	404.524	291.504	299.638
420.122	381.445	284.761	301.516
421.892	413.815	293.383	306.084
423.662	401.33	283.555	300.658
425.431	404.057	289.979	294.056
427.2	391.341	268.407	304.163
428.968	412.707	268.691	292.085
430.735	391.351	283.748	312.586
432.502	401.183	279.467	305.508
434.27	411.905	280.056	309.341
436.037	398.833	286.118	301.107
437.804	393.091	279.62	302.22
439.571	414.307	281.477	297.12
441.337	397.569	284.492	295.231
443.101	388.628	278.264	294.014
444.866	381.868	275.161	306.287
446.631	385.306	265.101	302.465
448.396	395.313	271.043	311.194
450.161	392.461	285.753	302.637
451.923	388.454	286.293	286.045
453.687	395.049	288.477	293.204
455.45	387.846	283.864	296.972
457.213	411.253	286.768	307.984
458.976	393.03	271.963	306.198
460.736	390.252	280.461	300.345
462.498	387.956	288.231	302.818
464.26	416.207	276.762	300.598
466.022	392.685	277.751	309.861
467.781	385.317	274.951	301.506
469.541	394.177	283.204	292.232
471.302	411.182	283.446	292.002
473.06	397.91	280.676	304.556
474.82	404.565	286.244	305.956
476.579	390.056	280.721	303.933
478.338	398.279	276.147	303.24
480.095	398.164	265.584	307.602
481.853	400.782	268.216	306.189
483.611	387.104	269.871	296.715
485.367	394.718	279.873	304.182
487.124	388.731	279.466	300.66
488.882	408.551	277.803	289.997
490.636	398.451	270.663	305.94
492.393	395.285	266.376	289.98
494.147	387.864	269.749	305.8
495.902	395.472	279.158	302.248
497.658	395.086	279.927	290.473
499.411	377.625	280.804	302.311
501.165	393.289	267.758	289.816
502.918	379.101	280.723	305.371
504.672	386.377	277.785	290.835
506.425	395.304	282.832	306.292
508.177	392.832	271.325	287.653
509.93	372.283	269.841	309.341
511.68	386.094	277.595	289.997
513.433	388.491	271.711	300.249
515.183	387.857	267.166	299.501
516.934	374.518	286.111	281.293
518.684	390.676	285.508	298.278
520.435	393.887	272.161	297.315
522.185	396.244	270.488	301.55
523.934	386.547	279.97	295.344
525.684	377.968	274.713	296.107
527.431	393.332	280.945	296.886
529.18	400.994	280.902	315.586
530.927	391.346	273.979	302.307
532.674	378.54	274.841	317.536
534.422	384.628	270.128	298.735
536.168	379.095	286.248	301.591
537.916	396.735	281.74	310.269
539.661	399.426	278.509	312.881
541.408	400.907	271.94	312.382
543.153	394.92	276.602	326.514
544.899	379.109	276.058	305.052
546.643	386.007	267.139	309.941
548.387	382.059	267.575	320.235
550.132	406.519	275.115	321.882
551.875	381.248	274.995	305.374
553.62	392.967	268.053	316.264
555.362	411.783	274.147	312.986
557.104	398.95	280.092	305.588
558.847	393.981	281.68	312.859
560.589	379.145	270.17	310.973
562.33	398.118	254.901	314.384
564.072	397.102	266.944	322.757
565.813	405.454	273.117	305.855
567.553	400.468	258.932	309.768
569.294	397.395	268.899	308.899
571.034	368.397	272.353	310.706
572.773	386.908	255.389	312.597
574.513	395.602	285.547	317.181
576.251	384.536	263.78	322.794
577.989	381.295	265.053	297.365
579.729	386.048	264.115	312.845
581.466	378.242	252.762	312.622
583.203	383.184	269.987	300.392
584.94	376.757	270.726	301.357
586.678	388.555	262.522	301.571
588.414	389.731	256.633	291.037
590.15	378.866	261	292.162
591.885	374.71	253.805	293.106
593.622	376.603	242.108	283.156
595.357	361.965	247.435	296.233
597.091	374.019	253.413	297.407
598.825	377.174	238.747	283.015
600.559	370.654	252.345	287.069
602.294	348.905	254.641	288.748
604.027	351.431	259.028	284.246
605.76	366.739	242.433	282.635
607.492	361.079	241.461	269.486
609.224	350.299	258.683	294.639
610.956	345.474	248.9	269.697
612.689	341.043	236.897	255.147
614.42	342.163	240.734	278.976
616.151	329.557	243.441	262.179
617.881	340.318	240.698	250.712
619.611	346.629	234.677	263.886
621.341	331.79	242.194	258.408
623.07	334.403	236.606	252.461
624.799	332.68	242.446	260.371
626.53	325.238	242.642	250.602
628.259	317.686	233.529	256.416
629.987	315.056	225.004	259.6
631.714	332.382	240.322	268.509
633.442	323.581	242.931	248.356
635.169	317.447	234.939	254.803
636.896	315.554	224.751	248.059
638.622	312.793	218.266	251.484
640.348	321.458	233.086	255.26
642.074	315.061	228.941	248.045
643.799	301.996	231.408	247.107
645.524	323.151	223.94	244.726
647.249	304.495	224.656	242.443
648.974	322.261	229.825	240.205
650.698	321.347	220.508	243.476
652.421	314.736	229.785	229.137
654.145	311.902	227.939	248.186
655.868	309.175	221.004	255.486
657.591	302.017	225.03	235.161
659.313	292.475	216.91	241.114
661.035	316.86	227.496	244.532
662.757	301.786	219.032	230.878
664.479	301.763	218.502	236.558
666.2	293.696	219.496	234.109
667.919	298.283	225.122	228.615
669.639	302.143	229.071	241.074
671.359	293.79	222.344	241.907
673.079	294.2	232.368	234.786
674.799	298.077	222.246	227.545
676.518	298.894	222.492	236.898
678.237	302.163	206.661	228.505
679.956	291.335	223.72	226.399
681.674	287.745	211.998	230.536
683.39	285.909	218.455	228.797
685.107	300.352	223.357	212.684
686.824	301.173	220.543	218.849
688.541	285.461	209.508	232.812
690.258	289.845	224.794	231.293
691.974	295.343	210.594	231.72
693.688	272.349	201.784	223.799
695.404	306.256	217.403	223.028
697.119	281.512	205.754	225.734
698.834	282.953	212.26	226.02
700.547	285.62	206.49	208.486
702.261	288.271	217.737	214.344
703.975	266.561	203.765	218.319
705.689	275.516	210.095	228.579
707.402	266.619	208.431	216.01
709.113	279.276	217.667	210.98
710.826	278.15	198.764	222.564
712.538	274.456	214.627	217.493
714.248	275.763	196.986	218.245
715.96	292.274	212.105	213.63
717.672	293.099	201.015	214.683
719.383	275.976	208.214	218.548
721.091	269.07	192.903	206.828
722.802	272.973	206.069	215.6
724.512	274.549	204.267	207.635
726.22	267.768	198.281	205.407
727.929	261.774	217.947	200.407
729.638	263.212	204.634	198.876
731.345	254.358	198.021	208.62
733.054	268.194	214.807	207.339
734.76	272.647	206.403	202.587
736.468	256.855	187.224	198.519
738.175	265.427	183.79	199.866
739.88	252.246	186.843	205.632
741.587	255.136	196.611	207.508
743.294	256.878	199.435	205.851
744.998	245.676	196.454	213.848
746.704	263.367	190.506	201.617
748.408	260.279	198.275	206.709
750.113	252.033	193.281	189.06
751.816	259.094	195.358	205.886
753.521	252.582	192.017	196.495
755.223	255.038	198.652	206.936
756.927	264.62	183.71	202.049
758.63	256.9	192.004	199.361
760.332	257.445	198.084	200.872
762.035	261.981	201.312	211.264
763.736	256.27	197.072	213.344
765.438	258.489	195.401	198.027
767.138	252.506	195.521	207.341
768.84	250.572	203.615	200.556
770.539	262.707	197.07	207.713
772.238	259.986	191.692	203.714
773.939	272.051	196.459	196.699
775.638	258.623	206.847	205.043
777.338	278.32	198.314	203.274
779.035	263.95	196.479	197.505
780.735	264.478	194.192	205.912
782.432	264.104	198.63	204.041
784.131	255.438	197.594	203.87
785.828	268.293	201.171	206.386
787.524	254.182	195.062	197.424
789.222	252.836	197.272	201.371
790.917	258.516	198.858	210.914
792.613	255.352	198.022	208.613
794.309	256.611	191.839	209.071
796.004	252.01	193.856	203.778
797.7	256.442	189.617	191.812
799.394	254.636	187.182	200.77
801.088	257.263	188.477	197.297
802.783	268.117	186.217	190.496
804.476	257.537	193.009	206.866
806.169	247.717	192.583	197.986
807.864	251.056	187.378	194.454
809.556	246.742	197.087	190.699
811.247	250.481	191.653	193.233
812.939	247.396	188.983	198.651
814.632	241.042	201.932	194.997
816.323	243.039	191.807	198.626
818.013	258.59	184.823	187.65
819.703	240.213	185.374	191.313
821.395	247.655	190.57	193.438
823.085	235.675	194.807	203.736
824.774	248.068	183.069	184.236
826.463	243.947	184.39	195.196
828.153	243.939	182.536	191.8
829.842	237.849	183.164	188.667
831.53	244.201	186.537	198.319
833.217	254.4	180.24	191.321
834.905	256.049	193.107	187.292
836.594	244.914	183.638	181.238
838.28	234.375	181.168	182.889
839.967	239.274	182.117	190.992
841.653	251.111	187.278	189.06
843.338	249.495	182.921	190.138
845.024	240.023	195.21	185.966
846.711	235.796	185.373	190.226
848.396	232.516	183.939	192.731
850.08	237.222	183.02	192.622
851.764	243.363	184.44	182.084
853.448	243.352	194.281	188.073
855.132	244.842	183.778	185.401
856.815	240.687	185.627	183.273
858.498	236.997	179.727	188.498
860.18	249.352	178.662	185.984
861.862	243.144	183.669	182.136
863.546	249.147	186.416	194.287
865.228	237.265	189.144	185.567
866.909	254.084	193.399	183.814
868.59	242.119	187.433	194.297
870.271	243.262	187.532	190.758
871.951	246.166	188.133	200.628
873.631	249.602	189.655	186.236
875.311	238.311	189.35	196.084
876.99	228.362	192.846	191.683
878.67	233.429	187.089	189.646
880.348	245.285	167.765	195.35
882.027	238.265	179.017	189.492
883.705	245.386	185.274	199.087
885.383	248.452	196.375	183.139
887.06	243.176	185.337	190.247
888.738	231.358	188.424	203.754
890.412	235.667	191.16	191.156
892.089	243.617	189.003	182.609
893.765	235.841	192.559	189.692
895.441	236.093	199.662	188.289
897.117	229.139	184.011	188.242
898.792	235.389	181.761	189.511
900.467	227.078	181.63	180.619
902.142	228.718	184.017	181.014
903.816	235.101	184.149	188.395
905.49	217.23	177.982	178.052
907.162	213.197	182.946	173.539
908.836	242.157	182.918	184.579
910.509	230.327	190.194	182.41
912.182	223	166.29	173.356
913.854	219.781	179.331	185.746
915.526	225.016	172.978	185.821
917.196	221.681	185.085	183.85
918.868	223.898	180.392	189.887
920.539	222.145	182.236	177.045
922.21	227.229	186.28	187.325
923.881	228.754	187.796	187.237
925.549	246.134	182.468	188.119
927.219	230.002	176.257	187.435
928.889	232.019	178.355	175.963
930.558	230.002	185.164	181.147
932.225	229.868	177.525	183.596
933.894	229.954	183.682	188.647
935.563	222.072	181.577	184.356
937.231	231.884	182.962	184.363
938.897	225.763	189.998	176.244
940.564	222.487	181.17	184.529
942.231	225.466	190.998	183.747
943.896	219.613	190.545	175.37
945.563	226.562	183.312	183.428
947.229	228.761	182.391	177.465
948.893	217.206	187.5	181.438
950.559	230.994	181.64	178.341
952.224	229.946	184.743	179.486
953.887	212.371	182.501	180.463
955.552	225.59	177.257	178.576
957.216	220.655	177.43	179.107
958.878	223.696	190.573	188.166
960.542	221.085	179.05	178.495
962.206	226.51	182.976	194.639
963.867	222.405	171.868	174.082
965.53	228.464	181.663	186.14
967.19	219.929	187.627	180.31
968.853	225.025	193.405	176.657
970.513	232.864	179.285	169.395
972.174	234.367	188.655	167.637
973.836	220.339	186.181	186.06
975.495	229.855	180.914	183.154
977.155	227.251	184.016	179.892
978.814	234.947	180.197	188.886
980.474	227.143	185.222	189.62
982.132	233.556	188.977	183.808
983.791	237.45	186.393	173.706
985.448	224.147	192.944	184.426
987.107	236.348	191.359	181.576
988.764	233.143	183.613	180.821
990.422	233.335	178.229	190.032
992.078	223.736	190.453	185.026
993.736	217.262	187.424	189.733
995.391	228.931	190.583	183.678
997.048	234.999	186.768	180.189
998.703	238.434	189.162	190.356
1000.36	229.738	184.626	185.503
1002.01	233.831	197.858	191.398
1003.67	224.401	191.464	188.379
1005.32	228.882	189.112	180.558
1006.98	231.581	191.517	177.525
1008.63	239.446	186.704	192.795
1010.28	228.251	191.087	186.787
1011.94	221.082	178.887	178.932
1013.59	233.347	178.491	186.174
1015.24	243.879	184.744	181.343
1016.89	224.81	191.34	191.472
1018.55	223.798	195.923	180.338
1020.2	213.749	198.38	182.397
1021.85	221.76	180.691	182.824
1023.5	240.292	191.683	184.499
1025.15	227.601	186.83	191.878
1026.8	226.292	187.371	187.631
1028.45	238.858	188.971	177.705
1030.1	222.116	193.527	193.532
1031.75	218.111	183.017	184.909
1033.39	225.561	185.637	183.154
1035.04	229.246	188.078	180.736
1036.69	233.085	184.809	184.545
1038.34	232.575	182.323	186.804
1039.99	229.582	190.47	187.82
1041.64	235.419	193.821	190.73
1043.28	218.004	196.158	182.406
1044.93	226.585	191.238	193.595
1046.57	233.792	192.931	184.468
1048.22	222.408	197.516	195.103
1049.87	223.691	197.503	195.725
1051.51	233.748	191.185	194.566
1053.16	236.347	198.069	185.743
1054.8	227.803	205.363	187.913
1056.44	228.742	199.153	196.713
1058.09	243.343	191.217	188.297
1059.73	228.696	195.539	198.127
1061.38	238.119	199.177	199.504
1063.02	236.69	203.494	199.234
1064.66	222.361	193.767	199.077
1066.3	227.86	199.745	193.155
1067.95	229.225	192.268	189.99
1069.59	230.649	188.807	203.715
1071.23	238.232	190.956	194.555
1072.87	228.404	197.5	195.525
1074.51	233.513	209.4	198.183
1076.15	228.967	196.103	191.003
1077.79	232.389	197.82	195.739
1079.43	237.834	198.398	205.159
1081.07	233.054	210.181	200.35
1082.71	233.848	205.047	199.895
1084.35	237.405	218.849	204.735
1085.99	231.897	199.921	197.07
1087.63	232.519	206.126	202.139
1089.26	241.53	200.658	208.964
1090.9	231.425	213.632	204.014
1092.54	246.865	208.203	200.845
1094.18	243.245	213.73	197.955
1095.81	233.148	192.339	205.067
1097.45	238.535	209.986	213.288
1099.09	241.585	209.322	194.316
1100.72	247.961	205.887	199.534
1102.36	226.898	203.946	201.602
1103.99	232.477	194.451	191.078
1105.63	239.318	212.043	214.596
1107.26	240.574	208.626	203.906
1108.89	224.539	206.821	202.77
1110.53	233.336	206.774	199.791
1112.16	234.813	209.554	190.894
1113.8	233.303	212.157	210.338
1115.43	231.04	191.002	195.911
1117.06	233.367	208.548	192.369
1118.69	248.086	188.372	197.409
1120.32	230.816	202.284	191.175
1121.96	228.062	202.835	176.194
1123.59	233.516	192.63	201.741
1125.22	225.057	200.487	201.324
1126.85	226.994	198.306	180.456
1128.48	231.09	196.966	206.96
1130.11	222.259	190.456	184.187
1131.74	216.381	185.611	190.614
1133.37	231.26	183.643	191.099
1135	226.773	189.366	186.363
1136.63	227.291	190.357	179.766
1138.26	214.509	184.306	176.199
1139.88	214.515	183.913	181.152
1141.51	221.911	182.76	176.633
1143.14	216.389	184.213	184.666
1144.77	217.017	179.676	174.014
1146.39	220.592	185.034	177.95
1148.02	222.32	185.967	181.435
1149.64	222.512	186.305	177.341
1151.27	214.731	184.383	185.091
1152.9	211.887	184.838	176.887
1154.52	214.956	182.757	174.324
1156.15	208.569	175.555	172.259
1157.77	208.993	172.859	171.782
1159.4	209.779	176.356	166.738
1161.02	205.024	179.033	177.511
1162.64	216.34	168.69	172.157
1164.27	213.925	166.026	168.826
1165.89	205.683	178.537	168.786
1167.51	196.812	177.567	177.262
1169.14	211.375	172.232	167.95
1170.76	205.266	182.078	164.161
1172.38	204.791	172.228	168.574
1174	205.941	173.443	171.318
1175.62	208.9	170.226	166.416
1177.24	206.485	162.809	161.19
1178.86	195.164	166.191	156.961
1180.48	205.257	167.037	165.112
1182.1	203.951	162.789	165.43
1183.72	197.642	169.707	162.232
1185.34	198.963	163.711	159.103
1186.96	198.123	167.546	159.815
1188.58	199.929	161.264	165.849
1190.2	198.482	158.694	163.142
1191.82	199.478	170.882	153.342
1193.43	193.443	161.205	146.886
1195.05	191.73	158.454	162.755
1196.67	203.266	160.644	151.806
1198.29	187.832	165.014	155.948
1199.9	187.247	159.907	152.688
1201.52	187.1	161.681	152.574
1203.13	183.274	143.925	155.848
1204.75	194.72	165.412	157.848
1206.37	196.593	163.703	151.523
1207.98	200.701	158.652	156.853
1209.6	195.547	146.45	156.735
1211.21	185.881	149.66	151.985
1212.82	178.614	152.127	155.346
1214.44	174.462	153.55	155.72
1216.05	182.047	157.314	152.363
1217.66	181.285	142.615	153.406
1219.28	183.006	158.254	146.727
1220.89	179.334	150.268	147.887
1222.5	180.204	158.324	153.127
1224.11	186.083	159.052	148.257
1225.73	196.787	146.316	146.629
1227.34	186.415	141.402	144.513
1228.95	193.043	155.996	142.168
1230.56	191.242	154.979	148.357
1232.17	186.056	147.844	150.039
1233.78	174.808	152.96	138.012
1235.39	176.585	144.506	154.397
1237	178.841	155.583	141.672
1238.61	187.098	141.33	139.574
1240.21	178.505	145.307	144.977
1241.82	174.843	146.967	151.644
1243.43	166.053	152.42	151.275
1245.04	188.857	153.898	144.961
1246.65	188.769	150.45	147.724
1248.25	179.89	154.638	141.573
1249.86	166.849	145.168	148.64
1251.47	185.392	152.51	145.282
1253.07	182.886	153.317	149.211
1254.68	187.185	151.757	151.323
1256.28	182.307	144.943	144.425
1257.89	170.281	146.838	148.337
1259.49	181.088	148.345	144.062
1261.1	180.262	147.124	146.417
1262.7	185.214	147.671	142.709
1264.31	185.802	155.496	139.853
1265.91	180.453	145.955	153.821
1267.52	189.022	150.044	146.369
1269.12	176.441	144.897	149.314
1270.72	184.081	146.73	141.998
1272.32	187.35	147.441	152.175
1273.93	177.578	143.363	136.909
1275.53	177.073	137.814	142.05
1277.13	178.207	149.788	145.977
1278.73	174.091	145.164	151.111
1280.33	182.138	143.705	140.911
1281.93	168.663	147.974	144.608
1283.53	178.946	146.388	146.632
1285.13	178.576	149.438	141.876
1286.73	174.732	147.107	144.401
1288.33	176.059	150.478	140.006
1289.93	182.701	145.818	146.029
1291.53	181.099	143.148	144.279
1293.13	177.549	148.01	145.521
1294.73	178.014	155.14	142.099
1296.33	176.782	144.208	141.7
1297.92	175.821	148.96	139.634
1299.52	175.715	143.73	141.009
1301.12	173.456	149.699	140.277
1302.71	178.019	142.708	145.956
1304.31	173.148	150.939	136.452
1305.91	185.828	140.207	132.09
1307.5	173.511	146.173	138.795
1309.1	183.583	143.438	139.103
1310.69	178.613	152.113	142.839
1312.29	176.195	137.974	141.901
1313.88	173.485	151.384	140.887
1315.48	177.812	145.313	150.318
1317.07	176.539	140.693	136.201
1318.66	166.082	140.076	133.865
1320.26	177.352	148.593	137.119
1321.85	169.01	148.988	142.269
1323.44	172.52	145.994	130.911
1325.04	169.151	145.301	135.592
1326.63	171.904	147.82	143.11
1328.22	170.544	147.48	138.916
1329.81	168.421	146.524	147.526
1331.4	175.088	145.604	139.646
1332.99	170.401	149.507	136.673
1334.58	175.346	143.227	143.689
1336.17	168.701	143.567	126.966
1337.76	171.542	138.765	141.476
1339.35	173.262	138.828	140.464
1340.94	172.811	133.283	134.046
1342.53	167.14	146.422	143.121
1344.12	167.66	149.412	139.108
1345.71	163.944	140.725	145.16
1347.3	164.875	142.743	138.045
1348.88	170.975	142.274	136.366
1350.47	174.34	151.341	137.687
1352.06	168.419	136.274	135.303
1353.65	168.013	133.485	134.476
1355.23	171.199	139.205	137.781
1356.82	176.176	152.003	142.522
1358.41	178.225	146.857	133.018
1359.99	167.511	149.016	132.295
1361.58	168.725	138.486	139.789
1363.16	168.826	147.254	142.234
1364.75	170.564	138.726	135.071
1366.33	163.761	134.083	136.883
1367.91	162.095	138.255	141.062
1369.5	168.967	147.363	130.687
1371.08	173.858	140.929	131.552
1372.66	174.669	146.082	138.201
1374.25	172.493	134.576	132.577
1375.83	172.489	132.568	144.304
1377.41	171.423	143.976	138.011
1378.99	174.859	150.741	141.709
1380.58	169.597	141.258	132.274
1382.16	175.695	138.7	141.231
1383.74	168.851	139.365	143.007
1385.32	159.241	141.497	139.321
1386.9	178.824	141.397	136.147
1388.48	172.301	148.264	146.369
1390.06	162.05	142.451	127.889
1391.64	182.799	149.449	142.234
1393.22	174.341	143.174	138.397
1394.8	160.878	144.841	139.821
1396.38	170.769	149.319	133.59
1397.96	171.425	147.031	132.141
1399.53	168.855	138	135.961
1401.11	173.862	141.396	135.902
1402.69	161.001	137.838	140.855
1404.27	161.07	147.867	139.459
1405.84	168.625	135.214	149.015
1407.42	165.706	130.133	132.754
1409	175.151	136.952	134.426
1410.57	174.092	135.818	137.934
1412.15	164.835	138.968	139.543
1413.72	164.631	139.279	134.49
1415.3	172.029	140.886	134.46
1416.87	161.803	143.342	141.336
1418.45	169.122	149.691	134.927
1420.02	167.612	147.09	133.151
1421.6	163.923	148.742	137.934
1423.17	173.345	143.643	134.979
1424.74	170.257	138.787	123.942
1426.32	161.221	148.348	144.618
1427.89	178.39	131.579	130.573
1429.46	162.953	137.061	141.665
1431.03	161.943	138.39	133.969
1432.6	165.007	138.228	136.089
1434.18	167.273	137.879	134.361
1435.75	166.274	142.491	141.478
1437.32	169.203	127.174	128.564
1438.89	172.235	141.645	132.499
1440.46	164.56	137.197	133.836
1442.03	173.253	139.017	131.769
1443.6	164.886	133.695	139.518
1445.17	161.244	142.426	120.746
1446.74	165.245	142.16	135.073
1448.31	168.007	144.307	148.42
1449.87	164.687	137.867	129.15
1451.44	160.338	141.718	129.798
1453.01	153.502	141.211	133.472
1454.58	158.307	145.622	137.42
1456.15	159.218	146.98	136.572
1457.71	161.729	139.19	133.719
1459.28	164.413	140.428	134.049
1460.85	165.89	138.094	133.073
1462.41	169.457	133.401	135.357
1463.98	161.485	147.526	141.721
1465.54	169.891	133.289	126.705
1467.11	167.911	146.475	140.556
1468.67	168.458	138.783	135.282
1470.24	161.498	134.245	135.714
1471.8	163.667	136.184	124.269
1473.37	159.664	147.878	134.017
1474.93	164.9	146.366	134.778
1476.49	161.02	131.861	130.739
1478.06	152.913	136.907	130.986
1479.62	164.453	131.769	137.678
1481.18	163.52	131.446	132.944
1482.74	161.861	131.586	129.675
1484.31	164.104	143.234	129.145
1485.87	160.631	136.141	135.711
1487.43	165.606	132.735	136.279
1488.99	161.067	138.514	128.416
1490.55	166.703	134.534	132.132
1492.11	161.147	143.462	139.493
1493.67	158.591	136.582	129.75
1495.23	162.758	133.878	138.678
1496.79	158.948	141.979	138.474
1498.35	158.103	138.293	128.107
1499.91	160.93	135.802	133.684
1501.47	153.634	133.738	124.546
1503.03	159.615	147.995	137.752
1504.58	154.796	137.013	139.345
1506.14	163.219	134.176	129.824
1507.7	158.449	139.963	133.613
1509.26	164.993	141.111	132.827
1510.81	162.711	137.456	129.747
1512.37	169.306	140.229	128.357
1513.93	164.621	142.966	131.707
1515.48	168.924	135.153	138.177
1517.04	160.505	129.019	133.967
1518.59	157.941	138.968	126.76
1520.15	157.593	129.735	131.268
1521.7	157.394	134.045	125.481
1523.26	161.688	134.638	129.09
1524.81	159.228	138.413	123.297
1526.37	152.18	130.558	121.806
1527.92	162.578	137.051	127.415
1529.47	159.854	134.285	124.901
1531.03	159.909	128.528	134.196
1532.58	158.364	132.799	127.259
1534.13	163.187	132.65	139.451
1535.68	160.071	139.458	131.671
1537.24	159.539	131.842	135.607
1538.79	160.573	137.481	128.537
1540.34	161.825	131.478	126.582
1541.89	162.792	134.929	130.899
1543.44	161.424	135.134	123.19
1544.99	160.432	132.101	128.93
1546.54	162.864	142.304	132.606
1548.09	163.099	137.857	130.695
1549.64	157.231	134.031	127.629
1551.19	160.783	130.244	129.236
1552.74	150.141	136.924	128.055
1554.29	165.434	137.479	132.026
1555.83	162.337	135.721	127.024
1557.38	164.534	136.154	130.13
1558.93	156.765	142.709	130.293
1560.48	165.426	132.029	133.669
1562.02	150.488	133.393	130.25
1563.57	163.655	138.936	125.441
1565.12	166.166	138.75	130.424
1566.66	158.994	134.547	131.073
1568.21	156.757	130.881	134.223
1569.75	157.567	133.235	133.769
1571.3	158.888	137.492	121.427
1572.85	153.784	135.755	127.19
1574.39	162.926	135.984	131.763
1575.93	146.378	133.548	129.677
1577.48	154.215	128.768	128.858
1579.02	161.171	131.743	131.759
1580.57	155.365	134.262	129.3
1582.11	160.562	136.916	122.973
1583.65	158.819	134.338	131.588
1585.2	158.613	131.34	130.96
1586.74	156.245	138.49	127.085
1588.28	161.574	131.311	124.433
1589.82	151.764	135.798	127.365
1591.36	151.775	128.304	128.358
1592.91	153.56	140.714	125.021
1594.45	154.579	133.247	129.686
1595.99	158.56	135.356	131.964
1597.53	155.792	139.548	128.798
1599.07	147.851	131.998	129.443
1600.61	156.355	132.023	132.532
1602.15	152.135	135.614	131.51
1603.69	161.386	131.225	134.84
1605.23	144.133	131.376	132.344
1606.76	155.176	130.793	136.228
1608.3	155.48	136.139	124.002
1609.84	164.953	134.006	124.768
1611.38	152.614	133.2	127.691
1612.91	145.055	135.243	136.862
1614.45	152.359	141.045	119.914
1615.99	156.36	130.874	132.7
1617.53	162.336	129.354	131.345
1619.06	149.597	134.46	129.83
1620.6	158.901	133.584	133.574
1622.13	152.26	130.885	123.653
1623.67	146.443	131.393	124.465
1625.21	164.285	136.567	124.138
1626.74	150.948	138.565	131.93
1628.27	148.96	133.229	127.616
1629.81	152.277	133.683	128.911
1631.34	158.335	136.314	130.687
1632.88	143.461	137.074	128.243
1634.41	152.12	126.144	123.967
1635.94	150.613	128.7	126.309
1637.48	158.415	134.221	127.163
1639.01	153.538	118.946	133.315
1640.54	157.264	122.628	118.04
1642.07	158.443	128.085	118.124
1643.6	149.326	131.302	123.685
1645.14	148.055	129.226	123.856
1646.67	151.696	125.231	123.565
1648.2	151.574	130.708	121.984
1649.73	145.694	127.849	127.065
1651.26	151.523	121.431	130.8
1652.79	148.022	127.312	114.772
1654.32	143.993	129.589	121.473
1655.85	153.682	132.394	118.735
1657.38	143.517	115.954	118.794
1658.91	144.642	122.069	128.905
1660.43	141.397	124.766	121.527
1661.96	150.95	125.2	121.223
1663.49	142.897	131.409	128.67
1665.02	156.312	132.64	125.878
1666.55	155.947	120.134	121.56
1668.07	155.356	134.067	133.53
1669.6	144.76	119.341	131.024
1671.12	155.302	128.729	123.893
1672.65	145.587	121.693	112.404
1674.18	150.186	127.857	124.037
1675.7	146.037	129.253	129.578
1677.23	158.648	122.675	134.684
1678.75	141.847	125.893	128.197
1680.28	156.337	125.981	123.128
1681.8	146.734	129.368	125.362
1683.33	150.43	128.256	133.26
1684.85	148.252	132.334	118.307
1686.37	145.263	126.63	127.058
1687.9	151.16	125.2	122.672
1689.42	147.111	129.807	127.073
1690.94	151.138	129.858	123.539
1692.47	155.3	126.799	121.057
1693.99	148.19	126.901	125.574
1695.51	149.355	122.569	117.281
1697.03	151.711	121.646	126.025
1698.55	159.4	120.747	125.724
1700.07	146.156	132.267	132.959
1701.59	153.988	131.527	129.3
1703.11	140.849	130.299	127.232
1704.64	136.06	128.447	122.853
1706.15	144.649	132.889	123.466
1707.67	143.442	130.056	120.004
1709.19	149.183	130.669	119.911
1710.71	149.229	130.351	125.908
1712.23	156.584	135.183	125.331
1713.75	140.068	131.036	130.821
1715.27	149.177	124.558	119.719
1716.79	148.525	132.359	127.731
1718.3	150.476	125.014	126.166
1719.82	149.522	138.801	136.143
1721.34	148.778	126.347	126.608
1722.85	142.664	126.187	124.479
1724.37	146.192	134.507	124.593
1725.89	143.193	127.772	126.776
1727.4	153.572	130.911	120.483
1728.92	143.964	121.961	126.632
1730.43	154.485	133.769	123.547
1731.95	137.272	136.067	127.411
1733.46	143.772	126.993	130.123
1734.98	148.628	126.5	125.956
1736.49	150.799	130.829	132.692
1738.01	151.765	134.695	133.734
1739.52	144.306	137.264	128.374
1741.03	147.717	130.268	124.96
1742.55	148.631	126.279	132.868
1744.06	150.139	129.698	130.726
1745.57	141.662	129.3	125.134
1747.08	151.388	124.168	126.674
1748.6	144.923	123.419	129.131
1750.11	135.665	119.155	130.764
1751.62	149.918	127.982	126.231
1753.13	140.838	132.497	123.791

## Sheet: fig.1c
samples	N(×10^19 /cm³)	μ(cm2/V•s)	ρ(Ω•cm)
As-grown	8.96	2.44	0.02847
PTA in I2	12.3	1.97	0.02568
PTA in air	2.95	3.73	0.05667

## Sheet: fig.1d
Aging time	N	μ	ρ
0	1	1	1
1	0.76154	1.02034	1.28418
2	0.65385	1.14915	1.33094
3	0.61538	1.16949	1.28862
8	0.60769	1.19661	1.37768
9	0.61538	1.17966	1.37833
36	0.62692	1.16271	1.37392
39	0.58077	1.21356	1.4193
47	0.61154	1.22034	1.34194

## Sheet: fig.2a
Energy (eV)	Psi (deg.)	Model (deg.)
5.906	18.752	17.6303
5.8848	18.4948	17.4413
5.86374	18.0467	17.2542
5.84284	17.8416	17.0711
5.82209	17.6097	16.8903
5.80148	17.1997	16.7052
5.78102	16.943	16.5279
5.7607	16.6238	16.3515
5.74052	16.2739	16.1785
5.72049	16.0848	16.0083
5.70059	15.7142	15.8359
5.68083	15.6114	15.671
5.66121	15.3293	15.5054
5.64173	15.1256	15.3494
5.62237	14.8945	15.1905
5.60315	14.7675	15.0402
5.58406	14.6072	14.8932
5.5651	14.4305	14.7559
5.54627	14.2395	14.6182
5.52757	14.2115	14.4933
5.50899	14.0697	14.3699
5.49054	14.0032	14.2598
5.4722	13.9062	14.1557
5.45399	13.9568	14.0645
5.43591	13.7224	13.9784
5.41794	13.6865	13.9056
5.40009	13.6447	13.8436
5.38236	13.5469	13.7939
5.36474	13.6462	13.7551
5.34724	13.64	13.7255
5.32985	13.5444	13.7077
5.31257	13.6012	13.7008
5.29541	13.6063	13.7132
5.27836	13.669	13.7362
5.26142	13.7328	13.7673
5.24458	13.7681	13.8146
5.22786	13.9017	13.8729
5.21124	13.9096	13.9475
5.19472	13.9974	14.0376
5.17831	14.148	14.1354
5.162	14.2555	14.2477
5.1458	14.3215	14.3722
5.12969	14.4124	14.5066
5.11369	14.5717	14.6481
5.09779	14.7899	14.804
5.08199	14.8682	14.9601
5.06628	14.9828	15.1237
5.05067	15.0824	15.2818
5.03516	15.2102	15.4415
5.01974	15.3177	15.5952
5.00442	15.4124	15.7418
4.98919	15.5783	15.8858
4.97405	15.6456	16.0124
4.95901	15.7244	16.1315
4.94405	15.8043	16.2388
4.92919	15.8909	16.3327
4.91441	16.0014	16.4154
4.89972	16.0851	16.4783
4.88513	16.1663	16.5287
4.87061	16.1951	16.5671
4.85619	16.3234	16.5849
4.84185	16.3856	16.5949
4.82759	16.4049	16.5914
4.81342	16.395	16.5743
4.79933	16.4522	16.547
4.78532	16.4382	16.5066
4.7714	16.4113	16.4555
4.75756	16.4433	16.3973
4.74379	16.3785	16.3268
4.73011	16.3229	16.2484
4.71651	16.2458	16.1634
4.70298	16.1643	16.0705
4.68953	16.0915	15.9713
4.67616	15.9263	15.8677
4.66286	15.8783	15.7547
4.64964	15.7152	15.6397
4.6365	15.6173	15.5211
4.62343	15.4432	15.3992
4.61043	15.3323	15.2731
4.59751	15.2147	15.1462
4.58466	15.0592	15.0189
4.57188	14.9237	14.8893
4.55917	14.7695	14.7595
4.54654	14.6367	14.6302
4.53397	14.504	14.502
4.52147	14.3315	14.3747
4.50904	14.2118	14.2499
4.49668	14.0545	14.1276
4.48439	13.947	14.0078
4.47217	13.7857	13.8924
4.46001	13.6594	13.7801
4.44792	13.5686	13.6716
4.43589	13.3989	13.5669
4.42393	13.2843	13.4662
4.41203	13.1671	13.3701
4.4002	13.0503	13.2773
4.38843	12.9574	13.1887
4.37673	12.9228	13.1034
4.36508	12.7867	13.0214
4.3535	12.7091	12.9423
4.34199	12.5906	12.8661
4.33053	12.5341	12.7919
4.31913	12.5135	12.72
4.30779	12.4095	12.6501
4.29651	12.3463	12.5812
4.2853	12.2645	12.5145
4.27414	12.2572	12.45
4.26304	12.1454	12.3857
4.25199	12.0893	12.3232
4.24101	12.0949	12.2634
4.23008	12.0515	12.2046
4.2192	11.9812	12.1493
4.20839	11.9965	12.0947
4.19763	11.926	12.0428
4.18692	11.9693	11.993
4.17627	11.9325	11.9478
4.16567	11.8981	11.9043
4.15513	11.8863	11.8637
4.14464	11.7926	11.8263
4.13421	11.8256	11.7917
4.12382	11.7896	11.7594
4.11349	11.807	11.7304
4.10321	11.7648	11.7039
4.09299	11.7784	11.681
4.08281	11.7395	11.6592
4.07268	11.7368	11.6396
4.06261	11.7471	11.6226
4.05259	11.7324	11.6077
4.04261	11.7506	11.5923
4.03268	11.7255	11.5771
4.02281	11.6713	11.5643
4.01298	11.6675	11.5498
4.0032	11.6205	11.5375
3.99347	11.6326	11.5261
3.98378	11.6044	11.5124
3.97415	11.5637	11.4989
3.96456	11.5655	11.4837
3.95501	11.5046	11.4681
3.94551	11.5429	11.4536
3.93606	11.4672	11.4365
3.92666	11.4478	11.4169
3.9173	11.4556	11.3968
3.90798	11.4198	11.3739
3.89871	11.4095	11.3516
3.88948	11.3434	11.3279
3.8803	11.2571	11.3009
3.87116	11.2873	11.2716
3.86206	11.2595	11.2413
3.85301	11.1672	11.2081
3.844	11.1648	11.1747
3.83503	11.0437	11.1383
3.8261	11.0413	11.0995
3.81722	11.0092	11.058
3.80837	10.9976	11.0156
3.79957	10.9422	10.9686
3.79081	10.901	10.9198
3.78209	10.9345	10.8727
3.77341	10.7957	10.8189
3.76477	10.7748	10.7697
3.75617	10.7589	10.718
3.74761	10.7236	10.6659
3.73909	10.676	10.6156
3.73061	10.6106	10.5713
3.72217	10.5871	10.5275
3.71376	10.4969	10.4935
3.7054	10.5743	10.4592
3.69707	10.4934	10.4289
3.68878	10.447	10.4009
3.68052	10.4274	10.374
3.67231	10.4244	10.3422
3.66413	10.3297	10.3048
3.65599	10.3124	10.2605
3.64788	10.2821	10.2079
3.63981	10.2104	10.1478
3.63178	10.1861	10.0709
3.62378	10.0753	9.98962
3.61582	10.0006	9.9036
3.60789	9.87928	9.80682
3.6	9.80584	9.70375
3.59214	9.7302	9.59483
3.58432	9.58592	9.48942
3.57653	9.4589	9.37599
3.56877	9.33932	9.26207
3.56105	9.29364	9.15285
3.55337	9.13758	9.04212
3.54571	8.99123	8.92862
3.53809	8.89958	8.81709
3.53051	8.74763	8.70741
3.52295	8.7012	8.60191
3.51543	8.56271	8.4852
3.50794	8.46418	8.37703
3.50048	8.38178	8.26155
3.49306	8.23756	8.15093
3.48567	8.10622	8.03485
3.4783	7.99216	7.92628
3.47098	7.87298	7.80816
3.46368	7.76329	7.69075
3.45641	7.62433	7.57591
3.44917	7.5051	7.4645
3.44196	7.3278	7.33932
3.43479	7.23379	7.22465
3.42764	7.11164	7.10147
3.42053	7.01853	6.98124
3.41344	6.86484	6.86031
3.40638	6.71168	6.74336
3.39936	6.55482	6.61706
3.39236	6.47606	6.50154
3.38539	6.40014	6.37452
3.37845	6.26317	6.25201
3.37154	6.10982	6.1337
3.36466	6.00523	6.00721
3.3578	5.84801	5.88179
3.35098	5.77882	5.76292
3.34418	5.6214	5.6331
3.33741	5.482	5.50976
3.33067	5.36634	5.38598
3.32395	5.24638	5.26178
3.31727	5.09071	5.13825
3.31061	5.01364	5.01276
3.30397	4.92122	4.89259
3.29737	4.76827	4.7672
3.29079	4.69851	4.64534
3.28424	4.55314	4.52257
3.27771	4.48001	4.40113
3.27121	4.31563	4.2859
3.26474	4.21933	4.16154
3.25829	4.17611	4.04108
3.25187	4.03005	3.92711
3.24547	3.88852	3.80258
3.2391	3.77662	3.68708
3.23275	3.67573	3.56716
3.22643	3.57055	3.45376
3.22014	3.40976	3.33798
3.21386	3.3461	3.22539
3.20762	3.2554	3.1151
3.2014	3.10474	3.00669
3.1952	3.03162	2.89317
3.18903	2.92146	2.78292
3.18288	2.85225	2.6829
3.17675	2.74618	2.57873
3.17065	2.6419	2.47389
3.16458	2.56163	2.37174
3.15852	2.47319	2.27337
3.15249	2.35675	2.18375
3.14649	2.30437	2.08986
3.1405	2.22728	2.00516
3.13454	2.14292	1.9318
3.1286	2.08773	1.86038
3.12269	2.02507	1.80095
3.1168	1.97896	1.75295
3.11093	1.87481	1.71858
3.10508	1.87429	1.70587
3.09925	1.83094	1.7035
3.09345	1.83407	1.7279
3.08767	1.81251	1.76623
3.08191	1.8164	1.82606
3.07618	1.88447	1.90416
3.07046	1.96908	2.0109
3.06477	2.04853	2.13803
3.05909	2.21557	2.2865
3.05344	2.38417	2.45062
3.04781	2.55646	2.64092
3.0422	2.75574	2.84896
3.03662	2.98269	3.08105
3.03105	3.21518	3.32933
3.0255	3.48489	3.60473
3.01998	3.74714	3.88475
3.01447	4.05731	4.18445
3.00899	4.329	4.49266
3.00352	4.61061	4.81133
2.99808	4.93922	5.13605
2.99265	5.27921	5.46537
2.98725	5.58232	5.79333
2.98186	5.87897	6.1202
2.9765	6.17418	6.44305
2.97115	6.4986	6.75929
2.96583	6.77862	7.06689
2.96052	7.04577	7.36501
2.95523	7.31815	7.65196
2.94996	7.56667	7.92674
2.94472	7.81514	8.19259
2.93948	8.07154	8.44667
2.93427	8.30626	8.69145
2.92908	8.54451	8.92688
2.92391	8.76092	9.15065
2.91875	9.01021	9.36979
2.91362	9.23837	9.57683
2.9085	9.461	9.78406
2.9034	9.65275	9.98228
2.89831	9.89124	10.1775
2.89325	10.1132	10.363
2.88821	10.3388	10.5529
2.88318	10.524	10.7346
2.87817	10.7168	10.9141
2.87317	10.8933	11.0873
2.8682	11.1108	11.2566
2.86324	11.2768	11.4249
2.8583	11.4479	11.5911
2.85338	11.6387	11.7508
2.84847	11.8298	11.9092
2.84359	11.9821	12.0614
2.83871	12.1704	12.2131
2.83386	12.3465	12.3594
2.82902	12.4821	12.502
2.8242	12.658	12.6401
2.8194	12.7658	12.7731
2.81461	12.9578	12.905
2.80984	13.0607	13.0291
2.80509	13.2279	13.1526
2.80035	13.3244	13.2686
2.79563	13.4512	13.3814
2.79092	13.5731	13.4893
2.78623	13.681	13.595
2.78156	13.7561	13.6971
2.7769	13.8948	13.7924
2.77226	13.9607	13.8858
2.76763	14.0709	13.9736
2.76302	14.1901	14.0585
2.75843	14.2707	14.1375
2.75385	14.3623	14.2157
2.74929	14.4297	14.2888
2.74474	14.5147	14.3576
2.74021	14.541	14.4242
2.73569	14.6324	14.4857
2.73119	14.7067	14.5444
2.7267	14.7578	14.6006
2.72223	14.8409	14.6527
2.71777	14.8576	14.7024
2.71333	14.9284	14.7482
2.7089	14.9382	14.7912
2.70449	15.0053	14.8322
2.70009	15.0279	14.8698
2.69571	15.0769	14.905
2.69134	15.1104	14.9377
2.68699	15.138	14.9678
2.68265	15.177	14.9956
2.67832	15.1975	15.0212
2.67401	15.2354	15.0447
2.66971	15.2528	15.0659
2.66543	15.2738	15.0852
2.66116	15.2822	15.1028
2.6569	15.314	15.1183
2.65266	15.3308	15.1325
2.64843	15.3382	15.1445
2.64422	15.3438	15.1549
2.64002	15.3785	15.164
2.63583	15.3378	15.1721
2.63166	15.3475	15.1779
2.6275	15.3894	15.1835
2.62335	15.3751	15.1873
2.61922	15.3685	15.1896
2.6151	15.3727	15.1914
2.611	15.3689	15.1918
2.6069	15.3666	15.191
2.60282	15.3471	15.189
2.59876	15.3664	15.1873
2.5947	15.3499	15.1835
2.59066	15.3504	15.1795
2.58663	15.3549	15.1745
2.58262	15.3315	15.1687
2.57861	15.3425	15.162
2.57462	15.3234	15.156
2.57064	15.3264	15.1473
2.56668	15.2905	15.1394
2.56273	15.2814	15.1301
2.55879	15.2965	15.1203
2.55486	15.2627	15.1102
2.55094	15.2523	15.1006
2.54704	15.2403	15.0899
2.54315	15.2256	15.0777
2.53927	15.2196	15.0672
2.5354	15.1921	15.0551
2.53155	15.2038	15.0416
2.52771	15.1482	15.0298
2.52387	15.1544	15.0168
2.52006	15.1423	15.0046
2.51625	15.1108	14.9893
2.51245	15.121	14.9752
2.50867	15.0814	14.9611
2.5049	15.0719	14.9464
2.50114	15.0549	14.932
2.49739	15.041	14.9188
2.49365	15.0084	14.9034
2.48992	15.008	14.8876
2.48621	14.9816	14.8731
2.48251	14.9716	14.8578
2.47882	14.9651	14.8422
2.47513	14.9255	14.8265
2.47147	14.9196	14.8107
2.46781	14.9021	14.7938
2.46416	14.8969	14.7779
2.46052	14.8666	14.762
2.4569	14.8518	14.7459
2.45328	14.8353	14.7299
2.44968	14.7951	14.7134
2.44609	14.7928	14.6953
2.44251	14.786	14.6812
2.43893	14.7602	14.6634
2.43537	14.7308	14.6478
2.43182	14.698	14.6289
2.42828	14.6849	14.6144
2.42475	14.6744	14.5972
2.42124	14.6454	14.58
2.41773	14.6423	14.5617
2.41423	14.6252	14.5465
2.41074	14.6055	14.529
2.40727	14.5985	14.5121
2.4038	14.5699	14.4942
2.40034	14.5233	14.4783
2.3969	14.5227	14.4611
2.39346	14.4917	14.4447
2.39004	14.481	14.4246
2.38662	14.4666	14.41
2.38321	14.4361	14.3914
2.37982	14.438	14.375
2.37643	14.411	14.3579
2.37306	14.3933	14.3404
2.36969	14.3641	14.3244
2.36633	14.357	14.3072
2.36299	14.3418	14.2899
2.35965	14.3056	14.2724
2.35632	14.281	14.2554
2.353	14.2776	14.2382
2.3497	14.2492	14.2197
2.3464	14.2341	14.2039
2.34311	14.219	14.187
2.33983	14.2173	14.169
2.33656	14.1612	14.1525
2.3333	14.1538	14.135
2.33005	14.1444	14.1186
2.3268	14.1052	14.1013
2.32357	14.0903	14.0853
2.32035	14.0989	14.0681
2.31713	14.0685	14.0499
2.31393	14.064	14.0343
2.31073	14.0549	14.0157
2.30754	14.0075	14.0004
2.30436	14.0124	13.9833
2.30119	14.0001	13.965
2.29803	13.9942	13.9498
2.29488	13.9381	13.9319
2.29174	13.9533	13.9147
2.2886	13.9039	13.9001
2.28548	13.8933	13.8815
2.28236	13.8829	13.8638
2.27925	13.8561	13.8485
2.27616	13.8326	13.8312
2.27306	13.8435	13.8148
2.26998	13.8054	13.7977
2.26691	13.7932	13.7803
2.26384	13.7556	13.7651
2.26079	13.7604	13.7478
2.25774	13.749	13.731
2.2547	13.7203	13.7152
2.25167	13.708	13.6975
2.24865	13.6771	13.68
2.24563	13.6591	13.6637
2.24263	13.6451	13.648
2.23963	13.6132	13.632
2.23664	13.6008	13.6145
2.23366	13.57	13.5986
2.23069	13.5609	13.5821
2.22772	13.5692	13.5647
2.22477	13.5417	13.5497
2.22182	13.5044	13.5317
2.21888	13.5013	13.5162
2.21594	13.4686	13.4995
2.21302	13.4598	13.4845
2.2101	13.4584	13.4674
2.20719	13.4142	13.4495
2.20429	13.4172	13.435
2.2014	13.4	13.4172
2.19851	13.3709	13.4017
2.19563	13.3582	13.3856
2.19276	13.3529	13.3697
2.1899	13.3453	13.352
2.18705	13.294	13.3374
2.1842	13.2671	13.3214
2.18136	13.2732	13.3052
2.17853	13.2519	13.2893
2.1757	13.2594	13.272
2.17289	13.2322	13.2553
2.17008	13.2101	13.24
2.16728	13.2006	13.2247
2.16448	13.1852	13.2087
2.1617	13.1604	13.1912
2.15892	13.1462	13.1762
2.15614	13.1278	13.1615
2.15338	13.1222	13.1449
2.15062	13.1118	13.1294
2.14787	13.0729	13.1131
2.14513	13.0687	13.0968
2.14239	13.0427	13.0805
2.13966	13.0278	13.0658
2.13694	13.0103	13.0501
2.13423	12.9882	13.034
2.13152	12.9699	13.0185
2.12882	12.9805	13.002
2.12613	12.9581	12.9852
2.12344	12.9368	12.9714
2.12076	12.9108	12.9549
2.11809	12.9065	12.9398
2.11542	12.9	12.9236
2.11276	12.8791	12.9082
2.11011	12.8669	12.8922
2.10747	12.8483	12.8788
2.10483	12.8119	12.8622
2.1022	12.8173	12.8466
2.09957	12.7803	12.8324
2.09696	12.7854	12.8145
2.09435	12.7388	12.7996
2.09174	12.7525	12.7853
2.08914	12.7339	12.7686
2.08655	12.7143	12.7532
2.08397	12.6877	12.7383
2.08139	12.6869	12.723
2.07882	12.6624	12.7081
2.07626	12.6424	12.693
2.0737	12.628	12.6764
2.07115	12.6088	12.6628
2.0686	12.597	12.6466
2.06606	12.5679	12.6306
2.06353	12.5571	12.6156
2.061	12.5292	12.6013
2.05848	12.5658	12.5856
2.05597	12.5175	12.5718
2.05346	12.5032	12.5544
2.05096	12.4667	12.5406
2.04847	12.4624	12.5243
2.04598	12.4476	12.5092
2.0435	12.447	12.4954
2.04102	12.4348	12.4806
2.03855	12.4153	12.4662
2.03609	12.3981	12.4512
2.03363	12.3926	12.435
2.03118	12.3608	12.4194
2.02874	12.3693	12.4064
2.0263	12.3408	12.391
2.02386	12.3443	12.375
2.02144	12.3322	12.3616
2.01902	12.297	12.3462
2.0166	12.2691	12.3309
2.01419	12.272	12.3175
2.01179	12.2515	12.3032
2.00939	12.2561	12.2885
2.007	12.25	12.2729
2.00461	12.205	12.2571
2.00223	12.206	12.2444
1.99986	12.1601	12.2292
1.99749	12.156	12.2137
1.99513	12.1417	12.1997
1.99277	12.137	12.1855
1.99042	12.1228	12.1712
1.98808	12.1075	12.1563
1.98574	12.0703	12.1419
1.98341	12.1028	12.1263
1.98108	12.0627	12.1131
1.97876	12.0555	12.0994
1.97644	12.0243	12.0836
1.97413	12.0004	12.0713
1.97182	11.9812	12.0567
1.96952	11.9795	12.0425
1.96723	11.9603	12.0269
1.96494	11.9554	12.013
1.96266	11.9299	11.9981
1.96038	11.9212	11.9832
1.9581	11.8967	11.971
1.95584	11.8908	11.9565
1.95357	11.8614	11.9421
1.95132	11.8458	11.9279
1.94907	11.8325	11.9146
1.94682	11.8174	11.9001
1.94458	11.8227	11.8845
1.94235	11.812	11.8715
1.94012	11.7761	11.8592
1.93789	11.7858	11.8433
1.93567	11.7576	11.8312
1.93346	11.7557	11.8182
1.93125	11.7474	11.8024
1.92905	11.7538	11.7896
1.92685	11.7201	11.7743
1.92466	11.7004	11.7612
1.92247	11.6807	11.7486
1.92029	11.6753	11.7334
1.91811	11.6529	11.7211
1.91594	11.658	11.7062
1.91377	11.6233	11.6944
1.91161	11.6	11.6796
1.90945	11.607	11.6645
1.9073	11.5799	11.6513
1.90515	11.5498	11.639
1.90301	11.5518	11.625
1.90087	11.5246	11.6113
1.89874	11.5079	11.5972
1.89661	11.4845	11.5852
1.89449	11.4839	11.5721
1.89237	11.4842	11.5569
1.89026	11.475	11.5442
1.88815	11.464	11.5305
1.88605	11.4714	11.517
1.88395	11.4814	11.5032
1.88185	11.484	11.4896
1.87976	11.4163	11.4765
1.87768	11.4199	11.4638
1.8756	11.3864	11.4506
1.87353	11.3446	11.4375
1.87146	11.3427	11.4244
1.86939	11.3379	11.4103
1.86733	11.3603	11.3983
1.86528	11.3134	11.3847
1.86323	11.3373	11.3729
1.86118	11.2926	11.3587
1.85914	11.3025	11.3478
1.8571	11.2714	11.3334
1.85507	11.2575	11.3209
1.85304	11.2473	11.3083
1.85102	11.2523	11.2937
1.849	11.2052	11.2811
1.84699	11.2142	11.2687
1.84498	11.1931	11.2555
1.84297	11.1773	11.2415
1.84097	11.1816	11.2289
1.83898	11.1813	11.218
1.83698	11.1636	11.2038
1.835	11.1103	11.1908
1.83301	11.1191	11.1801
1.83104	11.1051	11.1669
1.82906	11.0931	11.1535
1.82709	11.0779	11.1419
1.82513	11.0518	11.1286
1.82317	11.0585	11.1167
1.82121	11.0435	11.1038
1.81926	10.989	11.0917
1.81731	11.0022	11.0791
1.81537	11.001	11.0679
1.81343	10.9694	11.0534
1.81149	10.9627	11.0419
1.80956	10.9619	11.0287
1.80764	10.9626	11.0164
1.80572	10.936	11.0031
1.8038	10.9241	10.9917
1.80188	10.9037	10.981
1.79997	10.8902	10.968
1.79807	10.8958	10.9563
1.79617	10.8714	10.9434
1.79427	10.8556	10.9314
1.79238	10.8576	10.9203
1.79049	10.8376	10.9072
1.78861	10.8197	10.8944
1.78673	10.8027	10.8824
1.78485	10.7965	10.8706
1.78298	10.7733	10.8586
1.78111	10.7983	10.8473
1.77925	10.7578	10.8358
1.77739	10.7597	10.8237
1.77553	10.7759	10.8122
1.77368	10.747	10.801
1.77183	10.743	10.7884
1.76999	10.7301	10.7762
1.76815	10.691	10.7651
1.76631	10.7029	10.7533
1.76448	10.6504	10.7409
1.76265	10.6619	10.7285
1.76083	10.6501	10.7165
1.759	10.6716	10.7064
1.75719	10.6547	10.6933
1.75537	10.6083	10.6821
1.75357	10.6123	10.6711
1.75176	10.604	10.6596
1.74996	10.596	10.6479
1.74816	10.5698	10.6355
1.74637	10.5627	10.6242
1.74458	10.5489	10.613
1.7428	10.5484	10.6013
1.74101	10.5193	10.5913
1.73923	10.5214	10.5801
1.73746	10.5118	10.5681
1.73569	10.4879	10.5574
1.73392	10.5	10.5442
1.73216	10.5074	10.5348
1.7304	10.4761	10.5223
1.72864	10.4779	10.5116
1.72689	10.4531	10.5013
1.72514	10.4279	10.4899
1.7234	10.4433	10.4775
1.72166	10.3939	10.4676
1.71992	10.4108	10.4564
1.71819	10.3967	10.4448
1.71645	10.3461	10.4327
1.71473	10.3411	10.4236
1.713	10.355	10.412
1.71128	10.324	10.4015
1.70957	10.3276	10.3902
1.70786	10.3179	10.3795
1.70615	10.3417	10.3693
1.70444	10.2978	10.3567
1.70274	10.3202	10.3468
1.70104	10.2886	10.336
1.69935	10.2827	10.3272
1.69766	10.2742	10.3144
1.69597	10.2415	10.3052
1.69429	10.261	10.2935
1.6926	10.2533	10.2826
1.69093	10.2251	10.2736
1.68925	10.1961	10.2623
1.68758	10.186	10.2508
1.68592	10.1893	10.2403
1.68425	10.1723	10.2301
1.68259	10.1831	10.2191
1.68093	10.1516	10.2088
1.67928	10.1355	10.1985
1.67763	10.1052	10.1875
1.67598	10.1204	10.1797
1.67434	10.1169	10.168
1.6727	10.0997	10.1571
1.67106	10.0916	10.1472
1.66943	10.0718	10.1366
1.6678	10.0661	10.1265
1.66617	10.0387	10.1164
1.66455	10.0325	10.1052
1.66293	10.0472	10.0962
1.66131	10.0148	10.0864
1.6597	10.0133	10.0755
1.65809	10.0121	10.0667
1.65648	10.008	10.0547
1.65488	9.99817	10.0448
1.65328	9.96854	10.0344
1.65168	9.97686	10.0262
1.65009	9.95587	10.0142
1.64849	9.95148	10.0062
1.64691	9.92509	9.99507
1.64532	9.94448	9.98621
1.64374	9.92672	9.97543
1.64216	9.91637	9.96607
1.64059	9.90511	9.95634
1.63901	9.91612	9.94602
1.63744	9.90477	9.93658
1.63588	9.87071	9.92638
1.63432	9.87041	9.91764
1.63276	9.8577	9.90775
1.6312	9.8513	9.8985
1.62965	9.84481	9.88731
1.6281	9.82488	9.87744
1.62655	9.83124	9.86868
1.625	9.8178	9.85894
1.62346	9.80377	9.84779
1.62192	9.80623	9.84015
1.62039	9.76663	9.83198
1.61886	9.77082	9.82191
1.61733	9.76966	9.81105
1.6158	9.7632	9.8017
1.61428	9.74456	9.79452
1.61276	9.73831	9.78472
1.61124	9.74404	9.77387
1.60972	9.72576	9.76503
1.60821	9.71372	9.75512
1.6067	9.70834	9.74668
1.6052	9.69007	9.73722
1.6037	9.67853	9.72868
1.6022	9.6814	9.71942
1.6007	9.67536	9.71011
1.59921	9.65572	9.69943
1.59771	9.66121	9.69085
1.59623	9.66258	9.6816
1.59474	9.64194	9.6735
1.59326	9.64143	9.66475
1.59178	9.62709	9.65437
1.5903	9.6189	9.64611
1.58883	9.60061	9.63738
1.58736	9.59131	9.62829
1.58589	9.58961	9.62006
1.58442	9.5701	9.61166
1.58296	9.56286	9.60112
1.5815	9.55818	9.59249
1.58005	9.55325	9.5848
1.57859	9.5305	9.57484
1.57714	9.545	9.56681
1.57569	9.53613	9.55778
1.57424	9.5233	9.54876
1.5728	9.51401	9.53996
1.57136	9.498	9.53271
1.56992	9.49097	9.52288
1.56849	9.47288	9.51501
1.56706	9.46105	9.50561
1.56563	9.45867	9.49869
1.5642	9.44364	9.48896
1.56278	9.4265	9.47983
1.56136	9.42446	9.471
1.55994	9.4194	9.46132
1.55852	9.42449	9.45518
1.55711	9.39318	9.4456
1.5557	9.40952	9.43734
1.55429	9.3867	9.42952
1.55288	9.38749	9.41976
1.55148	9.36577	9.41316
1.55008	9.35684	9.40461
1.54868	9.35241	9.39608
1.54729	9.33947	9.38776
1.5459	9.35228	9.37938
1.54451	9.35207	9.37136
1.54312	9.32777	9.36387
1.54173	9.31324	9.355
1.54035	9.30133	9.34534
1.53897	9.31769	9.33906
1.5376	9.29716	9.33121
1.53622	9.29463	9.32173
1.53485	9.2828	9.31455
1.53348	9.2696	9.30584
1.53212	9.25878	9.29747
1.53075	9.25826	9.29073
1.52939	9.26591	9.28121
1.52803	9.24295	9.27411
1.52667	9.25075	9.26553
1.52532	9.23582	9.25869
1.52397	9.22394	9.24987
1.52262	9.21688	9.24227
1.52127	9.20992	9.23455
1.51993	9.20608	9.22634
1.51859	9.18603	9.21853
1.51725	9.17522	9.21198
1.51591	9.1756	9.20254
1.51458	9.17945	9.19617
1.51325	9.16108	9.18789
1.51192	9.16419	9.18111
1.51059	9.156	9.17253
1.50927	9.15606	9.16503
1.50794	9.16115	9.15805
1.50662	9.13778	9.15067
1.50531	9.11452	9.14241
1.50399	9.10403	9.13392
1.50268	9.0985	9.1264
1.50137	9.08741	9.11899
1.50006	9.07445	9.11275
1.49876	9.07956	9.10534
1.49745	9.07592	9.09787
1.49615	9.07779	9.08924
1.49486	9.06372	9.08266
1.49356	9.07348	9.07605
1.49227	9.05565	9.06762
1.49097	9.03883	9.06016
1.48969	9.03643	9.05331
1.4884	9.04736	9.04572
1.48712	9.02753	9.03916
1.48583	9.02236	9.03054
1.48455	9.01754	9.02495
1.48328	9.00581	9.0182
1.482	8.99173	9.01057
1.48073	9.01118	9.00314
1.47946	8.99546	8.99691
1.47819	8.99633	8.9891
1.47692	8.97801	8.98192
1.47566	8.98149	8.9736
1.4744	8.96914	8.9669
1.47314	8.95479	8.95942
1.47188	8.94862	8.95266
1.47063	8.93834	8.94597
1.46937	8.93658	8.93899
1.46813	8.93561	8.93246
1.46688	8.91822	8.92577
1.46563	8.90808	8.91899
1.46439	8.92004	8.9107
1.46314	8.91044	8.90538
1.46191	8.88849	8.89732
1.46067	8.90098	8.89097
1.45943	8.88336	8.88546
1.4582	8.86696	8.87746
1.45697	8.85741	8.87037
1.45574	8.87236	8.8639
1.45452	8.82654	8.85674
1.45329	8.83765	8.85069
1.45207	8.81575	8.84373
1.45085	8.82382	8.83768
1.44963	8.81898	8.83213
1.44842	8.80773	8.82509
1.4472	8.81979	8.81743
1.44599	8.80585	8.81024
1.44478	8.79158	8.80401
1.44358	8.79341	8.79753
1.44237	8.7859	8.79202
1.44117	8.77812	8.78428
1.43997	8.77677	8.77952
1.43877	8.75164	8.77189
1.43757	8.76294	8.7652
1.43638	8.76302	8.75783
1.43519	8.75171	8.75225
1.43399	8.74415	8.74714
1.43281	8.74495	8.73972
1.43162	8.73141	8.73437
1.43044	8.71432	8.72875
1.42925	8.71463	8.72039
1.42807	8.71445	8.71497
1.4269	8.70151	8.70752
1.42572	8.70209	8.70317
1.42455	8.69023	8.6965
1.42337	8.68846	8.69002
1.4222	8.68481	8.68297
1.42104	8.67957	8.67853
1.41987	8.66846	8.67175
1.41871	8.67853	8.66565
1.41754	8.66372	8.65815
1.41638	8.66489	8.65282
1.41523	8.65659	8.6472
1.41407	8.65392	8.64072
1.41292	8.64449	8.63472
1.41176	8.62819	8.62883
1.41061	8.62866	8.62414
1.40947	8.62851	8.61804
1.40832	8.61912	8.61134
1.40718	8.62709	8.60539
1.40603	8.59199	8.5982
1.40489	8.59357	8.5945
1.40375	8.59557	8.58887
1.40262	8.58631	8.58168
1.40148	8.58842	8.57649
1.40035	8.58895	8.5704
1.39922	8.5676	8.56461
1.39809	8.5586	8.55847
1.39696	8.55441	8.55253
1.39584	8.54982	8.54785
1.39471	8.52963	8.54186
1.39359	8.547	8.53702
1.39247	8.54734	8.53006
1.39136	8.50959	8.52304
1.39024	8.53285	8.51825
1.38913	8.54106	8.51314
1.38802	8.52909	8.5072
1.38691	8.52322	8.50281
1.3858	8.51225	8.496
1.38469	8.50761	8.4913
1.38359	8.51486	8.48539
1.38248	8.50904	8.4799
1.38138	8.48878	8.47421
1.38028	8.49993	8.46889
1.37919	8.47082	8.46215
1.37809	8.49433	8.45749
1.377	8.45926	8.45257
1.37591	8.46304	8.44661
1.37482	8.4648	8.44094
1.37373	8.43677	8.43656
1.37264	8.44597	8.43083
1.37156	8.442	8.42553
1.37047	8.45047	8.42059
1.36939	8.43409	8.41441
1.36831	8.43954	8.40894
1.36724	8.42235	8.40446
1.36616	8.43057	8.39957
1.36509	8.41687	8.39306
1.36402	8.42332	8.38879
1.36295	8.40857	8.38427
1.36188	8.39643	8.37824
1.36081	8.40034	8.37304
1.35975	8.38666	8.36733
1.35868	8.38751	8.36272
1.35762	8.37988	8.35784
1.35656	8.38009	8.35289
1.3555	8.36882	8.34789
1.35445	8.37287	8.3433
1.35339	8.35349	8.33732
1.35234	8.36267	8.33149
1.35129	8.34936	8.3278
1.35024	8.36334	8.32439
1.34919	8.35238	8.31677
1.34814	8.33531	8.313
1.3471	8.34552	8.30817
1.34606	8.33432	8.30315
1.34502	8.31971	8.29827
1.34398	8.33171	8.29342
1.34294	8.32495	8.28841
1.3419	8.31589	8.28327
1.34087	8.31597	8.2785
1.33984	8.30445	8.2741
1.33881	8.31026	8.26902
1.33778	8.30517	8.26365
1.33675	8.30687	8.25962
1.33572	8.29495	8.25487
1.3347	8.29406	8.24995
1.33368	8.2852	8.24517
1.33266	8.27285	8.24127
1.33164	8.26004	8.23615
1.33062	8.26024	8.23092
1.3296	8.26276	8.22654
1.32859	8.24506	8.22124
1.32758	8.25448	8.21629
1.32657	8.27327	8.21238
1.32556	8.24925	8.20818
1.32455	8.25058	8.20242
1.32354	8.23876	8.19863
1.32254	8.24461	8.19304
1.32153	8.21603	8.19026
1.32053	8.22713	8.18482
1.31953	8.22311	8.17957
1.31853	8.21132	8.17572
1.31754	8.19649	8.17214
1.31654	8.19603	8.16814
1.31555	8.20359	8.16263
1.31456	8.19319	8.15882
1.31357	8.19562	8.15493
1.31258	8.18721	8.15021
1.31159	8.17166	8.14477
1.31061	8.16321	8.1414
1.30962	8.17403	8.13595
1.30864	8.145	8.13304
1.30766	8.16628	8.12916
1.30668	8.16325	8.12264
1.3057	8.14174	8.11905
1.30472	8.16525	8.11537
1.30375	8.15711	8.1113
1.30278	8.15624	8.10659
1.3018	8.1472	8.10187
1.30083	8.14453	8.09906
1.29987	8.14644	8.09326
1.2989	8.13557	8.08953
1.29793	8.12302	8.08507
1.29697	8.14663	8.08216
1.29601	8.13433	8.07749
1.29504	8.11027	8.07289
1.29408	8.11229	8.06868
1.29313	8.10331	8.06465
1.29217	8.1101	8.06109
1.29121	8.08241	8.05664
1.29026	8.07585	8.05274
1.28931	8.09102	8.04847
1.28836	8.08646	8.04483
1.28741	8.07967	8.03973
1.28646	8.07988	8.03566
1.28552	8.07558	8.0322
1.28457	8.0671	8.02906
1.28363	8.06088	8.02533
1.28269	8.04872	8.02084
1.28174	8.0451	8.01683
1.28081	8.0547	8.01418
1.27987	8.03919	8.00881
1.27893	8.04144	8.00537
1.278	8.01289	8.00114
1.27706	8.01443	7.99765
1.27613	8.03732	7.99303
1.2752	8.02749	7.98961
1.27427	8.04572	7.98732
1.27335	8.03486	7.98233
1.27242	8.02212	7.97856
1.2715	8.04117	7.97451
1.27057	8.02149	7.97111
1.26965	8.0268	7.96698
1.26873	8.02065	7.96451
1.26781	8.04382	7.96019
1.26689	8.01373	7.95675
1.26598	8.00889	7.95288
1.26506	7.99809	7.94886
1.26415	7.97802	7.94516
1.26324	7.99155	7.94183
1.26233	7.9749	7.93866
1.26142	7.9789	7.93553
1.26051	7.99354	7.9305
1.2596	7.97568	7.92683
1.2587	7.97544	7.92417
1.2578	7.99086	7.92035
1.25689	7.95938	7.91575
1.25599	7.97143	7.91295
1.25509	7.96837	7.91008
1.25419	7.96497	7.9058
1.2533	7.94437	7.90318
1.2524	7.93163	7.89899
1.25151	7.94642	7.89565
1.25062	7.9607	7.8922
1.24973	7.9497	7.88909
1.24883	7.92546	7.88536
1.24795	7.92142	7.88268
1.24706	7.89686	7.87951
1.24617	7.90168	7.87627
1.24529	7.92938	7.87215
1.24441	7.93704	7.8689
1.24352	7.93721	7.86637
1.24264	7.89571	7.86109
1.24176	7.89663	7.85852
1.24089	7.9122	7.85524
1.24001	7.92253	7.85248
1.23964	7.90301	7.85008
1.23554	7.86531	7.83597
1.23148	7.85058	7.82017
1.22744	7.87287	7.80563
1.22343	7.82633	7.79084
1.21945	7.82907	7.7759
1.2155	7.78791	7.7633
1.21157	7.83298	7.74983
1.20766	7.7725	7.73604
1.20379	7.75867	7.72305
1.19994	7.78663	7.71044
1.19611	7.7387	7.69696
1.19231	7.74452	7.68494
1.18854	7.69884	7.67302
1.18479	7.71743	7.66154
1.18106	7.69467	7.64892
1.17736	7.6931	7.63712
1.17368	7.65616	7.6257
1.17003	7.64567	7.61549
1.1664	7.66556	7.60479
1.16279	7.64719	7.59359
1.15921	7.59695	7.58346
1.15565	7.63344	7.57385
1.15211	7.61709	7.5631
1.1486	7.59857	7.5527
1.1451	7.58776	7.5435
1.14163	7.57003	7.53478
1.13818	7.55122	7.52499
1.13476	7.55062	7.51601
1.13135	7.52909	7.5069
1.12797	7.5703	7.49913
1.1246	7.51631	7.49014
1.12126	7.53956	7.48234
1.11794	7.5056	7.47391
1.11464	7.51305	7.46653
1.11136	7.48692	7.45752
1.1081	7.45473	7.45142
1.10485	7.51669	7.4435
1.10163	7.50544	7.43715
1.09843	7.4885	7.42956
1.09525	7.42884	7.42333
1.09209	7.45024	7.41617
1.08894	7.46839	7.40938
1.08582	7.45062	7.40341
1.08271	7.45619	7.39606
1.07962	7.39894	7.39107
1.07655	7.38092	7.38469
1.0735	7.37787	7.37917
1.07047	7.40832	7.37336
1.06746	7.41957	7.3685
1.06446	7.39642	7.36296
1.06148	7.40272	7.35783
1.05852	7.39302	7.35281
1.05557	7.35871	7.34778
1.05265	7.33557	7.34259
1.04973	7.37348	7.33885
1.04684	7.38472	7.33387
1.04396	7.36976	7.32907
1.0411	7.3645	7.32513
1.03826	7.32478	7.32081
1.03543	7.32209	7.31759
1.03262	7.31471	7.31327
1.02982	7.30039	7.30971
1.02704	7.28855	7.30617
1.02428	7.30345	7.3026
1.02153	7.30381	7.29857
1.0188	7.28201	7.29524
1.01608	7.30751	7.29226
1.01338	7.2819	7.28942
1.01069	7.29297	7.28652
1.00802	7.26361	7.28395
1.00536	7.3362	7.28107
1.00272	7.30875	7.27837
1.00009	7.30695	7.2756
0.99748	7.26271	7.27338
0.99488	7.25622	7.27102
0.9923	7.26875	7.26848
0.98973	7.29049	7.26605
0.98717	7.26187	7.26398
0.98463	7.26779	7.26223
0.9821	7.26668	7.25987
0.97959	7.27599	7.25875
0.97708	7.241	7.2573
0.9746	7.24937	7.25552
0.97212	7.26116	7.25394
0.96966	7.25344	7.25222
0.96721	7.24017	7.25087
0.96478	7.26147	7.24927
0.96236	7.26115	7.24852
0.95995	7.25304	7.24722
0.95755	7.24534	7.24616
0.95517	7.24405	7.24537
0.9528	7.24246	7.24476
0.95044	7.23479	7.24299
0.94809	7.24448	7.24334
0.94576	7.23011	7.24237
0.94344	7.25461	7.24183
0.94113	7.22297	7.24065
0.93883	7.23442	7.24073
0.93654	7.20393	7.24015
0.93427	7.24077	7.23996
0.93201	7.25617	7.23917
0.92976	7.23347	7.23913
0.92752	7.2316	7.23864
0.92529	7.20119	7.23911
0.92308	7.22802	7.23939
0.92087	7.22362	7.23873
0.91868	7.20404	7.23889
0.91649	7.24524	7.23948
0.91432	7.19867	7.2393
0.91216	7.23831	7.23944
0.91001	7.21297	7.23957
0.90788	7.24137	7.24046
0.90575	7.25044	7.2405
0.90363	7.24334	7.24113
0.90152	7.23067	7.24207
0.89943	7.23902	7.24215
0.89734	7.27243	7.2426
0.89527	7.25577	7.24318
0.8932	7.24406	7.24421
0.89115	7.30096	7.24481
0.8891	7.25662	7.24588
0.88707	7.234	7.24667
0.88504	7.21003	7.24749
0.88303	7.2679	7.24804
0.88102	7.22203	7.2495
0.87903	7.26014	7.25004
0.87704	7.24806	7.251
0.87507	7.22652	7.25257
0.8731	7.20774	7.25362
0.87114	7.24245	7.25452
0.8692	7.2423	7.25575
0.86726	7.23913	7.25719
0.86533	7.2055	7.25805
0.86341	7.23395	7.25946
0.8615	7.2251	7.26124
0.8596	7.23412	7.2624
0.8577	7.25885	7.26374
0.85582	7.21814	7.26517
0.85395	7.22805	7.26637
0.85208	7.26675	7.26796
0.85022	7.24419	7.26941
0.84838	7.22165	7.27084
0.84654	7.27802	7.27292
0.84471	7.28774	7.27413
0.84288	7.30734	7.27582
0.84107	7.20532	7.27777
0.83926	7.28921	7.2791
0.83747	7.27133	7.28092
0.83568	7.26775	7.28277
0.8339	7.26113	7.28447
0.83213	7.27966	7.28626
0.83036	7.2794	7.28795
0.82861	7.28242	7.29012
0.82686	7.25768	7.29166
0.82512	7.27593	7.29355
0.82339	7.30718	7.2955
0.82166	7.27641	7.29759
0.81995	7.31386	7.29922
0.81824	7.28297	7.30124
0.81654	7.31204	7.30323
0.81485	7.28948	7.30553
0.81316	7.28564	7.30733
0.81148	7.32599	7.30957
0.80981	7.33138	7.31159
0.80815	7.25624	7.3134
0.80649	7.25055	7.31554
0.80485	7.27596	7.31775
0.8032	7.34213	7.31985
0.80157	7.39108	7.32193
0.79995	7.32306	7.32397
0.79833	7.33658	7.32607
0.79671	7.32824	7.32827
0.79511	7.33997	7.33047
0.79351	7.306	7.33285
0.79192	7.32842	7.33494
0.79034	7.29896	7.33715
0.78876	7.34547	7.33958
0.78719	7.28175	7.34157
0.78563	7.35926	7.34364
0.78407	7.3979	7.34615
0.78252	7.30976	7.34828
0.78098	7.34069	7.35075
0.77944	7.36375	7.35297
0.77792	7.36527	7.3553
0.77639	7.37785	7.35752
0.77488	7.39622	7.36003
0.77337	7.35256	7.36218
0.77186	7.39385	7.36453
0.77037	7.43642	7.36667
0.76887	7.37827	7.36929
0.76739	7.42163	7.37158
0.76591	7.43588	7.37408
0.76444	7.33422	7.37612
0.76298	7.39982	7.37873
0.76152	7.39756	7.38112
0.76006	7.43038	7.38352
0.75862	7.41145	7.38599
0.75718	7.46313	7.38819
0.75574	7.46021	7.39056
0.75431	7.34656	7.39287
0.75289	7.44243	7.39539

## Sheet: fig.2b
Energy (eV)	Delta (deg.)	Model (deg.)
5.906	100.808	101.845
5.8848	101.392	101.885
5.86374	101.796	101.908
5.84284	101.604	101.905
5.82209	102.148	101.881
5.80148	101.833	101.873
5.78102	102.173	101.815
5.7607	102.217	101.743
5.74052	101.97	101.644
5.72049	102.36	101.52
5.70059	101.46	101.405
5.68083	101.117	101.236
5.66121	100.635	101.068
5.64173	100.255	100.836
5.62237	100.093	100.622
5.60315	99.295	100.353
5.58406	98.8574	100.068
5.5651	98.695	99.7257
5.54627	97.8992	99.4002
5.52757	97.7085	99.0034
5.50899	96.7646	98.6205
5.49054	96.1594	98.174
5.4722	96.0661	97.7213
5.45399	95.7232	97.2203
5.43591	95.0804	96.7306
5.41794	94.8525	96.2029
5.40009	93.7879	95.6601
5.38236	94.026	95.0982
5.36474	93.1139	94.5315
5.34724	92.2141	93.9773
5.32985	92.1012	93.423
5.31257	91.3283	92.8789
5.29541	90.8042	92.2971
5.27836	90.6288	91.7385
5.26142	90.1066	91.2244
5.24458	89.8303	90.7099
5.22786	89.234	90.2328
5.21124	89.1041	89.7696
5.19472	89.1191	89.3315
5.17831	88.8107	88.9689
5.162	88.4123	88.6468
5.1458	88.2062	88.3804
5.12969	88.386	88.1832
5.11369	88.3834	88.066
5.09779	88.4213	87.9899
5.08199	88.6906	88.0151
5.06628	88.726	88.0995
5.05067	89.0633	88.2888
5.03516	89.3023	88.5396
5.01974	89.5227	88.8714
5.00442	89.9116	89.2742
4.98919	90.2507	89.7186
4.97405	90.8394	90.2479
4.95901	91.2389	90.8128
4.94405	91.7398	91.4191
4.92919	91.9062	92.0626
4.91441	92.7124	92.7271
4.89972	93.2521	93.4365
4.88513	93.9493	94.1582
4.87061	94.4796	94.8854
4.85619	94.957	95.6468
4.84185	95.691	96.3908
4.82759	96.4354	97.137
4.81342	97.3339	97.8846
4.79933	97.9664	98.6191
4.78532	98.9299	99.3531
4.7714	99.4736	100.077
4.75756	100.37	100.774
4.74379	101.01	101.47
4.73011	101.992	102.147
4.71651	102.861	102.799
4.70298	103.558	103.435
4.68953	104.22	104.048
4.67616	104.954	104.63
4.66286	105.626	105.216
4.64964	106.389	105.762
4.6365	106.879	106.28
4.62343	107.514	106.771
4.61043	108.134	107.25
4.59751	108.459	107.691
4.58466	108.864	108.095
4.57188	109.508	108.485
4.55917	109.978	108.848
4.54654	110.413	109.183
4.53397	110.507	109.489
4.52147	111.11	109.777
4.50904	111.074	110.033
4.49668	111.237	110.266
4.48439	111.664	110.485
4.47217	111.765	110.663
4.46001	111.976	110.831
4.44792	112.158	110.983
4.43589	112.151	111.124
4.42393	112.256	111.258
4.41203	112.578	111.36
4.4002	112.404	111.481
4.38843	112.309	111.573
4.37673	112.409	111.672
4.36508	112.33	111.771
4.3535	112.57	111.854
4.34199	112.691	111.957
4.33053	112.596	112.037
4.31913	112.624	112.129
4.30779	112.556	112.223
4.29651	112.553	112.299
4.2853	112.453	112.388
4.27414	112.599	112.484
4.26304	112.35	112.556
4.25199	112.349	112.626
4.24101	112.367	112.708
4.23008	112.813	112.771
4.2192	112.542	112.85
4.20839	112.624	112.906
4.19763	112.594	112.963
4.18692	112.65	113.009
4.17627	113.109	113.078
4.16567	113.135	113.133
4.15513	112.974	113.189
4.14464	112.868	113.25
4.13421	113.116	113.314
4.12382	113.409	113.377
4.11349	113.616	113.455
4.10321	113.777	113.54
4.09299	114.027	113.649
4.08281	114.151	113.756
4.07268	114.385	113.879
4.06261	114.806	114.025
4.05259	114.658	114.194
4.04261	114.927	114.357
4.03268	115.195	114.527
4.02281	115.512	114.733
4.01298	115.831	114.93
4.0032	116.109	115.167
3.99347	116.565	115.431
3.98378	116.663	115.689
3.97415	116.925	115.968
3.96456	117.389	116.252
3.95501	117.726	116.557
3.94551	118.024	116.897
3.93606	118.494	117.235
3.92666	118.715	117.576
3.9173	118.992	117.938
3.90798	119.333	118.301
3.89871	119.893	118.695
3.88948	120.128	119.101
3.8803	120.403	119.506
3.87116	120.826	119.917
3.86206	121.043	120.345
3.85301	121.538	120.774
3.844	122.022	121.226
3.83503	122.219	121.678
3.8261	122.832	122.135
3.81722	123.228	122.594
3.80837	124.022	123.066
3.79957	124.087	123.524
3.79081	124.662	123.984
3.78209	124.901	124.464
3.77341	125.247	124.905
3.76477	125.632	125.372
3.75617	126.009	125.814
3.74761	126.466	126.238
3.73909	127.021	126.654
3.73061	127.142	127.085
3.72217	127.875	127.501
3.71376	127.97	127.965
3.7054	128.742	128.431
3.69707	129.333	128.941
3.68878	130.082	129.502
3.68052	130.593	130.123
3.67231	131.502	130.789
3.66413	131.955	131.504
3.65599	132.491	132.265
3.64788	133.63	133.065
3.63981	134.312	133.897
3.63178	135.011	134.713
3.62378	135.771	135.551
3.61582	136.597	136.395
3.60789	137.116	137.207
3.6	138.396	137.996
3.59214	138.969	138.754
3.58432	139.809	139.51
3.57653	140.517	140.221
3.56877	141.011	140.915
3.56105	142.236	141.61
3.55337	142.424	142.29
3.54571	143.265	142.953
3.53809	143.984	143.618
3.53051	144.943	144.289
3.52295	145.885	144.976
3.51543	146.14	145.628
3.50794	146.99	146.314
3.50048	147.288	146.98
3.49306	148.333	147.669
3.48567	149.005	148.345
3.4783	149.323	149.054
3.47098	150.313	149.736
3.46368	150.798	150.428
3.45641	151.439	151.134
3.44917	151.896	151.858
3.44196	152.692	152.542
3.43479	153.212	153.267
3.42764	154.083	153.969
3.42053	154.616	154.687
3.41344	155.419	155.409
3.40638	156.078	156.151
3.39936	156.518	156.865
3.39236	157.387	157.624
3.38539	158.357	158.349
3.37845	158.906	159.095
3.37154	159.488	159.863
3.36466	160.019	160.609
3.3578	161.205	161.364
3.35098	161.423	162.151
3.34418	162.336	162.905
3.33741	162.792	163.691
3.33067	163.151	164.483
3.32395	164.469	165.283
3.31727	165.03	166.094
3.31061	165.432	166.907
3.30397	166.589	167.751
3.29737	167.664	168.587
3.29079	168.473	169.448
3.28424	168.784	170.319
3.27771	169.638	171.209
3.27121	170.669	172.139
3.26474	171.533	173.049
3.25829	172.158	173.994
3.25187	173.568	174.983
3.24547	174.189	175.953
3.2391	175.367	176.982
3.23275	176.385	178.019
3.22643	176.901	179.109
3.22014	177.965	180.221
3.21386	179.274	181.379
3.20762	180.54	182.58
3.2014	181.689	183.824
3.1952	183.08	185.09
3.18903	184.824	186.407
3.18288	186.046	187.797
3.17675	187.396	189.21
3.17065	187.601	190.654
3.16458	190.366	192.132
3.15852	191.749	193.636
3.15249	193.506	195.161
3.14649	195.88	196.67
3.1405	198.296	198.168
3.13454	199.558	199.636
3.1286	201.255	201.064
3.12269	203.791	202.451
3.1168	206.188	203.81
3.11093	209.548	205.178
3.10508	211.243	206.582
3.09925	214.365	208.12
3.09345	215.306	209.825
3.08767	216.552	211.804
3.08191	218.339	214.123
3.07618	221.443	216.813
3.07046	222.843	219.83
3.06477	225.999	223.204
3.05909	229.04	226.912
3.05344	232.311	230.971
3.04781	236.463	235.218
3.0422	240.725	239.679
3.03662	244.862	244.247
3.03105	249.149	248.917
3.0255	254.032	253.502
3.01998	258.456	258.314
3.01447	262.913	262.986
3.00899	267.693	267.752
3.00352	-87.7454	-87.6011
2.99808	-83.3185	-83.0084
2.99265	-78.2054	-78.4959
2.98725	-74.0488	-74.0053
2.98186	-69.3509	-69.7096
2.9765	-64.9148	-65.4507
2.97115	-60.7465	-61.2651
2.96583	-56.8791	-57.314
2.96052	-52.725	-53.4048
2.95523	-49.1987	-49.7189
2.94996	-45.6348	-46.213
2.94472	-42.2516	-42.7191
2.93948	-39.106	-39.4054
2.93427	-36.1126	-36.1979
2.92908	-33.1936	-33.1253
2.92391	-30.3875	-30.2605
2.91875	-27.7832	-27.4405
2.91362	-25.0721	-24.8531
2.9085	-22.6404	-22.2371
2.9034	-20.1668	-19.7977
2.89831	-17.9043	-17.4165
2.89325	-15.7379	-15.2188
2.88821	-13.3394	-12.9501
2.88318	-11.2381	-10.8341
2.87817	-9.21115	-8.76069
2.87317	-7.18038	-6.79756
2.8682	-5.30744	-4.89588
2.86324	-3.34918	-3.00754
2.8583	-1.44915	-1.1443
2.85338	0.43378	0.62626
2.84847	1.94472	2.39211
2.84359	3.87215	4.0773
2.83871	5.67647	5.77977
2.83386	7.14039	7.4234
2.82902	9.00475	9.038
2.8242	10.3728	10.6116
2.8194	12.0366	12.1396
2.81461	13.4657	13.6879
2.80984	15.017	15.1465
2.80509	16.5665	16.6412
2.80035	18.0711	18.0508
2.79563	19.3682	19.4527
2.79092	20.8641	20.8167
2.78623	22.3381	22.1939
2.78156	23.6286	23.561
2.7769	24.8199	24.8483
2.77226	26.2593	26.1608
2.76763	27.3198	27.4177
2.76302	28.7359	28.6755
2.75843	29.9671	29.8632
2.75385	31.4125	31.1059
2.74929	32.3659	32.2958
2.74474	33.748	33.4467
2.74021	34.7472	34.6211
2.73569	35.9212	35.7211
2.73119	37.2438	36.8252
2.7267	38.1671	37.94
2.72223	39.2766	39.004
2.71777	40.3246	40.0796
2.71333	41.4912	41.0924
2.7089	42.4538	42.0933
2.70449	43.4824	43.1352
2.70009	44.4493	44.1019
2.69571	45.4453	45.0818
2.69134	46.4916	46.0504
2.68699	47.3138	46.9919
2.68265	48.2663	47.9183
2.67832	49.2092	48.8227
2.67401	49.9831	49.6887
2.66971	50.9883	50.6028
2.66543	51.7383	51.4724
2.66116	52.6313	52.3089
2.6569	53.5206	53.1555
2.65266	54.4227	53.9622
2.64843	55.119	54.7855
2.64422	55.9252	55.5987
2.64002	56.6506	56.3859
2.63583	57.4689	57.1463
2.63166	58.2605	57.9234
2.6275	59.0025	58.6559
2.62335	59.73	59.3967
2.61922	60.4607	60.1311
2.6151	61.2457	60.8399
2.611	61.9774	61.5486
2.6069	62.5924	62.2474
2.60282	63.4014	62.9419
2.59876	63.9974	63.6017
2.5947	64.6614	64.2769
2.59066	65.3248	64.93
2.58663	66.0021	65.5791
2.58262	66.6311	66.2188
2.57861	67.2412	66.8525
2.57462	67.9566	67.4565
2.57064	68.4836	68.0843
2.56668	69.0738	68.6833
2.56273	69.5811	69.2854
2.55879	70.186	69.879
2.55486	70.7768	70.462
2.55094	71.326	71.0255
2.54704	71.8683	71.5892
2.54315	72.4253	72.1596
2.53927	72.905	72.6982
2.5354	73.3346	73.2443
2.53155	73.9661	73.7952
2.52771	74.4798	74.3164
2.52387	74.9887	74.8423
2.52006	75.5047	75.3503
2.51625	75.9346	75.88
2.51245	76.4487	76.3898
2.50867	77.0231	76.8916
2.5049	77.5063	77.3901
2.50114	78.0646	77.8792
2.49739	78.4949	78.3509
2.49365	79.0136	78.8345
2.48992	79.41	79.3152
2.48621	79.9706	79.7783
2.48251	80.4234	80.2422
2.47882	80.8882	80.7023
2.47513	81.362	81.1572
2.47147	81.8501	81.6078
2.46781	82.2827	82.0604
2.46416	82.5928	82.5006
2.46052	83.134	82.9362
2.4569	83.5221	83.3685
2.45328	84.0652	83.7953
2.44968	84.4878	84.2212
2.44609	84.77	84.6521
2.44251	85.2826	85.0545
2.43893	85.6586	85.4749
2.43537	86.0435	85.8788
2.43182	86.5259	86.2975
2.42828	86.722	86.6873
2.42475	87.2087	87.089
2.42124	87.6412	87.4869
2.41773	87.9202	87.8868
2.41423	88.3605	88.2672
2.41074	88.6984	88.6564
2.40727	89.1674	89.0387
2.4038	89.5227	89.4233
2.40034	89.9667	89.795
2.3969	90.2236	90.1697
2.39346	90.5792	90.538
2.39004	90.9832	90.9207
2.38662	91.4242	91.2752
2.38321	91.6818	91.6452
2.37982	92.1201	92.0025
2.37643	92.4091	92.3601
2.37306	92.8669	92.7173
2.36969	93.2313	93.0654
2.36633	93.5881	93.4165
2.36299	93.9	93.7652
2.35965	94.2828	94.1124
2.35632	94.6424	94.4554
2.353	94.9259	94.7968
2.3497	95.3063	95.1415
2.3464	95.6152	95.473
2.34311	95.9842	95.807
2.33983	96.2146	96.1432
2.33656	96.6724	96.4713
2.3333	96.9696	96.8016
2.33005	97.2354	97.1258
2.3268	97.696	97.451
2.32357	97.9043	97.77
2.32035	98.1657	98.0913
2.31713	98.5282	98.4143
2.31393	98.7325	98.7267
2.31073	99.2284	99.0475
2.30754	99.4331	99.3557
2.30436	99.7263	99.6679
2.30119	100.144	99.9822
2.29803	100.356	100.285
2.29488	100.638	100.595
2.29174	100.919	100.901
2.2886	101.279	101.198
2.28548	101.761	101.505
2.28236	101.867	101.808
2.27925	102.18	102.103
2.27616	102.475	102.402
2.27306	102.74	102.697
2.26998	103.036	102.992
2.26691	103.344	103.287
2.26384	103.63	103.574
2.26079	103.841	103.866
2.25774	104.156	104.155
2.2547	104.469	104.441
2.25167	104.764	104.73
2.24865	105.013	105.017
2.24563	105.343	105.3
2.24263	105.631	105.58
2.23963	105.858	105.86
2.23664	106.086	106.142
2.23366	106.516	106.419
2.23069	106.62	106.696
2.22772	107.036	106.975
2.22477	107.224	107.247
2.22182	107.506	107.524
2.21888	107.862	107.795
2.21594	108.071	108.068
2.21302	108.345	108.335
2.2101	108.696	108.606
2.20719	108.892	108.878
2.20429	109.12	109.142
2.2014	109.473	109.411
2.19851	109.714	109.675
2.19563	109.93	109.939
2.19276	110.184	110.201
2.1899	110.529	110.467
2.18705	110.732	110.725
2.1842	111.062	110.985
2.18136	111.228	111.244
2.17853	111.61	111.502
2.1757	111.775	111.762
2.17289	112.085	112.02
2.17008	112.323	112.274
2.16728	112.59	112.527
2.16448	112.834	112.781
2.1617	113.064	113.037
2.15892	113.207	113.287
2.15614	113.589	113.536
2.15338	113.847	113.788
2.15062	114.082	114.037
2.14787	114.32	114.286
2.14513	114.55	114.535
2.14239	114.859	114.783
2.13966	115.069	115.027
2.13694	115.318	115.272
2.13423	115.564	115.518
2.13152	115.828	115.761
2.12882	115.991	116.006
2.12613	116.292	116.25
2.12344	116.447	116.488
2.12076	116.743	116.731
2.11809	116.935	116.97
2.11542	117.225	117.21
2.11276	117.403	117.449
2.11011	117.634	117.687
2.10747	117.937	117.921
2.10483	118.162	118.159
2.1022	118.295	118.396
2.09957	118.615	118.629
2.09696	118.803	118.867
2.09435	119.177	119.1
2.09174	119.273	119.332
2.08914	119.602	119.566
2.08655	119.755	119.798
2.08397	119.992	120.029
2.08139	120.247	120.259
2.07882	120.416	120.488
2.07626	120.655	120.717
2.0737	120.897	120.948
2.07115	121.108	121.174
2.0686	121.329	121.403
2.06606	121.506	121.631
2.06353	121.813	121.857
2.061	122.014	122.081
2.05848	122.143	122.307
2.05597	122.41	122.53
2.05346	122.703	122.757
2.05096	122.957	122.978
2.04847	123.135	123.203
2.04598	123.36	123.425
2.0435	123.533	123.645
2.04102	123.712	123.866
2.03855	124.126	124.086
2.03609	124.174	124.306
2.03363	124.379	124.527
2.03118	124.632	124.747
2.02874	124.92	124.963
2.0263	125.089	125.182
2.02386	125.306	125.401
2.02144	125.548	125.616
2.01902	125.669	125.833
2.0166	125.852	126.049
2.01419	126.131	126.263
2.01179	126.387	126.477
2.00939	126.604	126.692
2.007	126.781	126.907
2.00461	127.061	127.122
2.00223	127.09	127.332
1.99986	127.463	127.545
1.99749	127.767	127.758
1.99513	127.85	127.969
1.99277	127.991	128.18
1.99042	128.327	128.39
1.98808	128.489	128.6
1.98574	128.662	128.81
1.98341	128.942	129.02
1.98108	129.11	129.228
1.97876	129.302	129.435
1.97644	129.611	129.644
1.97413	129.607	129.849
1.97182	129.968	130.056
1.96952	130.14	130.263
1.96723	130.399	130.47
1.96494	130.587	130.676
1.96266	130.822	130.882
1.96038	130.896	131.087
1.9581	131.185	131.289
1.95584	131.389	131.493
1.95357	131.564	131.697
1.95132	131.742	131.901
1.94907	132.1	132.102
1.94682	132.228	132.305
1.94458	132.396	132.509
1.94235	132.529	132.709
1.94012	132.93	132.908
1.93789	132.99	133.111
1.93567	133.149	133.309
1.93346	133.462	133.508
1.93125	133.544	133.71
1.92905	133.751	133.907
1.92685	133.978	134.108
1.92466	134.229	134.305
1.92247	134.505	134.502
1.92029	134.465	134.701
1.91811	134.831	134.897
1.91594	134.911	135.095
1.91377	135.161	135.289
1.91161	135.211	135.486
1.90945	135.639	135.684
1.9073	135.833	135.879
1.90515	136.119	136.072
1.90301	136.414	136.267
1.90087	136.658	136.462
1.89874	136.873	136.657
1.89661	136.896	136.848
1.89449	137.196	137.041
1.89237	137.238	137.236
1.89026	137.33	137.428
1.88815	137.517	137.621
1.88605	137.612	137.813
1.88395	137.794	138.005
1.88185	137.927	138.196
1.87976	138.032	138.387
1.87768	138.138	138.577
1.8756	138.32	138.767
1.87353	138.484	138.957
1.87146	138.964	139.146
1.86939	139.197	139.337
1.86733	139.311	139.524
1.86528	139.553	139.713
1.86323	139.915	139.9
1.86118	139.816	140.089
1.85914	140.163	140.274
1.8571	140.331	140.463
1.85507	140.565	140.65
1.85304	140.651	140.836
1.85102	140.84	141.024
1.849	141.114	141.21
1.84699	141.246	141.395
1.84498	141.577	141.581
1.84297	141.638	141.768
1.84097	141.908	141.953
1.83898	142.063	142.135
1.83698	142.289	142.321
1.835	142.395	142.505
1.83301	142.737	142.686
1.83104	142.708	142.87
1.82906	142.939	143.054
1.82709	143.077	143.236
1.82513	143.22	143.419
1.82317	143.457	143.601
1.82121	143.53	143.783
1.81926	143.781	143.964
1.81731	144.064	144.146
1.81537	144.007	144.325
1.81343	144.426	144.509
1.81149	144.464	144.688
1.80956	144.729	144.869
1.80764	145.01	145.049
1.80572	145.122	145.23
1.8038	145.231	145.409
1.80188	145.526	145.586
1.79997	145.64	145.766
1.79807	145.807	145.943
1.79617	146.028	146.123
1.79427	146.131	146.301
1.79238	146.401	146.477
1.79049	146.414	146.656
1.78861	146.733	146.834
1.78673	146.939	147.011
1.78485	146.937	147.188
1.78298	147.287	147.364
1.78111	147.52	147.54
1.77925	147.648	147.715
1.77739	147.816	147.891
1.77553	147.929	148.066
1.77368	148.088	148.24
1.77183	148.421	148.416
1.76999	148.468	148.591
1.76815	148.722	148.765
1.76631	148.897	148.939
1.76448	149.02	149.114
1.76265	149.117	149.289
1.76083	149.2	149.463
1.759	149.475	149.634
1.75719	149.668	149.809
1.75537	149.828	149.981
1.75357	149.994	150.153
1.75176	150.13	150.325
1.74996	150.484	150.497
1.74816	150.796	150.67
1.74637	150.758	150.842
1.74458	150.842	151.013
1.7428	150.947	151.184
1.74101	151.295	151.353
1.73923	151.448	151.523
1.73746	151.662	151.695
1.73569	151.806	151.864
1.73392	152.03	152.037
1.73216	152.135	152.204
1.7304	152.404	152.375
1.72864	152.464	152.544
1.72689	152.643	152.711
1.72514	152.814	152.881
1.7234	153.029	153.051
1.72166	153.077	153.218
1.71992	153.263	153.386
1.71819	153.561	153.555
1.71645	153.551	153.724
1.71473	153.67	153.889
1.713	153.915	154.057
1.71128	154.129	154.223
1.70957	154.282	154.391
1.70786	154.422	154.557
1.70615	154.516	154.722
1.70444	154.694	154.891
1.70274	155.061	155.056
1.70104	155.133	155.221
1.69935	155.29	155.384
1.69766	155.385	155.552
1.69597	155.572	155.715
1.69429	155.822	155.882
1.6926	155.919	156.047
1.69093	156.146	156.209
1.68925	156.397	156.374
1.68758	156.434	156.54
1.68592	156.781	156.703
1.68425	156.828	156.866
1.68259	156.938	157.031
1.68093	157.176	157.194
1.67928	157.262	157.357
1.67763	157.408	157.52
1.67598	157.577	157.679
1.67434	157.841	157.843
1.6727	157.911	158.007
1.67106	158.097	158.168
1.66943	158.167	158.33
1.6678	158.472	158.492
1.66617	158.639	158.653
1.66455	158.768	158.816
1.66293	158.883	158.975
1.66131	159.154	159.135
1.6597	159.279	159.297
1.65809	159.431	159.455
1.65648	159.504	159.619
1.65488	159.761	159.779
1.65328	159.89	159.939
1.65168	160.071	160.096
1.65009	160.083	160.259
1.64849	160.329	160.414
1.64691	160.43	160.576
1.64532	160.589	160.733
1.64374	160.757	160.893
1.64216	160.949	161.051
1.64059	161.301	161.209
1.63901	161.246	161.368
1.63744	161.444	161.526
1.63588	161.668	161.684
1.63432	161.867	161.84
1.63276	161.94	161.998
1.6312	162.105	162.154
1.62965	162.283	162.314
1.6281	162.226	162.472
1.62655	162.531	162.627
1.625	162.703	162.784
1.62346	162.876	162.943
1.62192	163.023	163.096
1.62039	163.164	163.249
1.61886	163.387	163.406
1.61733	163.362	163.564
1.6158	163.624	163.72
1.61428	163.692	163.871
1.61276	163.945	164.027
1.61124	164.033	164.184
1.60972	164.289	164.338
1.60821	164.321	164.494
1.6067	164.515	164.647
1.6052	164.806	164.801
1.6037	164.794	164.954
1.6022	165.012	165.108
1.6007	165.057	165.262
1.59921	165.266	165.418
1.59771	165.411	165.571
1.59623	165.695	165.724
1.59474	165.753	165.875
1.59326	165.905	166.028
1.59178	166.169	166.183
1.5903	166.229	166.334
1.58883	166.392	166.486
1.58736	166.545	166.638
1.58589	166.829	166.789
1.58442	166.848	166.94
1.58296	167.016	167.095
1.5815	167.215	167.246
1.58005	167.275	167.395
1.57859	167.345	167.548
1.57714	167.618	167.698
1.57569	167.735	167.849
1.57424	167.902	168
1.5728	167.925	168.151
1.57136	168.215	168.298
1.56992	168.435	168.451
1.56849	168.56	168.599
1.56706	168.712	168.751
1.56563	168.82	168.897
1.5642	168.892	169.049
1.56278	169.097	169.199
1.56136	169.152	169.349
1.55994	169.401	169.501
1.55852	169.453	169.645
1.55711	169.599	169.796
1.5557	169.702	169.944
1.55429	169.978	170.091
1.55288	170.133	170.243
1.55148	170.337	170.387
1.55008	170.5	170.535
1.54868	170.58	170.683
1.54729	170.688	170.831
1.5459	170.956	170.979
1.54451	171.09	171.126
1.54312	171.229	171.271
1.54173	171.278	171.42
1.54035	171.446	171.57
1.53897	171.659	171.712
1.5376	171.846	171.858
1.53622	171.843	172.008
1.53485	172.141	172.152
1.53348	172.193	172.3
1.53212	172.31	172.446
1.53075	172.476	172.589
1.52939	172.686	172.738
1.52803	172.716	172.882
1.52667	172.951	173.028
1.52532	173.05	173.171
1.52397	173.262	173.318
1.52262	173.43	173.463
1.52127	173.484	173.607
1.51993	173.695	173.752
1.51859	173.743	173.897
1.51725	173.967	174.038
1.51591	174.043	174.186
1.51458	174.162	174.327
1.51325	174.379	174.472
1.51192	174.415	174.614
1.51059	174.599	174.759
1.50927	174.843	174.902
1.50794	174.869	175.044
1.50662	175.035	175.186
1.50531	175.245	175.331
1.50399	175.4	175.476
1.50268	175.501	175.619
1.50137	175.608	175.761
1.50006	175.756	175.9
1.49876	175.949	176.042
1.49745	176.11	176.184
1.49615	176.282	176.329
1.49486	176.266	176.469
1.49356	176.492	176.609
1.49227	176.661	176.753
1.49097	176.716	176.894
1.48969	176.929	177.034
1.4884	177.033	177.176
1.48712	177.245	177.315
1.48583	177.366	177.46
1.48455	177.405	177.596
1.48328	177.682	177.735
1.482	177.786	177.877
1.48073	177.867	178.018
1.47946	178.077	178.155
1.47819	178.245	178.297
1.47692	178.386	178.437
1.47566	178.542	178.58
1.4744	178.615	178.718
1.47314	178.621	178.859
1.47188	178.938	178.997
1.47063	179.077	179.136
1.46937	179.148	179.275
1.46813	179.306	179.412
1.46688	179.463	179.55
1.46563	179.516	179.688
1.46439	179.68	179.831
1.46314	179.926	179.965
1.46191	180	180.106
1.46067	180.159	180.243
1.45943	180.212	180.377
1.4582	180.401	180.518
1.45697	180.554	180.657
1.45574	180.679	180.793
1.45452	180.81	180.932
1.45329	181.009	181.067
1.45207	181.217	181.205
1.45085	181.211	181.34
1.44963	181.397	181.474
1.44842	181.526	181.611
1.4472	181.603	181.751
1.44599	181.75	181.889
1.44478	181.912	182.024
1.44358	182.128	182.16
1.44237	182.199	182.293
1.44117	182.285	182.432
1.43997	182.393	182.563
1.43877	182.541	182.702
1.43757	182.782	182.838
1.43638	182.906	182.976
1.43519	183.058	183.109
1.43399	183.12	183.24
1.43281	183.183	183.378
1.43162	183.406	183.51
1.43044	183.526	183.643
1.42925	183.754	183.783
1.42807	183.833	183.915
1.4269	183.928	184.053
1.42572	184.008	184.181
1.42455	184.239	184.316
1.42337	184.242	184.451
1.4222	184.553	184.587
1.42104	184.621	184.716
1.41987	184.741	184.851
1.41871	184.925	184.984
1.41754	185.005	185.122
1.41638	185.14	185.252
1.41523	185.262	185.384
1.41407	185.35	185.518
1.41292	185.582	185.651
1.41176	185.731	185.783
1.41061	185.754	185.911
1.40947	185.952	186.044
1.40832	186.026	186.178
1.40718	186.154	186.31
1.40603	186.396	186.446
1.40489	186.522	186.571
1.40375	186.497	186.702
1.40262	186.745	186.838
1.40148	186.96	186.967
1.40035	187.103	187.099
1.39922	187.193	187.23
1.39809	187.327	187.362
1.39696	187.437	187.494
1.39584	187.584	187.621
1.39471	187.631	187.752
1.39359	187.755	187.88
1.39247	187.942	188.015
1.39136	188.066	188.149
1.39024	188.12	188.277
1.38913	188.307	188.405
1.38802	188.486	188.536
1.38691	188.515	188.661
1.3858	188.651	188.795
1.38469	188.807	188.922
1.38359	188.92	189.052
1.38248	189.114	189.181
1.38138	189.24	189.311
1.38028	189.329	189.439
1.37919	189.451	189.573
1.37809	189.595	189.699
1.377	189.703	189.825
1.37591	189.893	189.956
1.37482	189.906	190.085
1.37373	190.115	190.21
1.37264	190.2	190.339
1.37156	190.396	190.467
1.37047	190.493	190.594
1.36939	190.596	190.724
1.36831	190.703	190.853
1.36724	190.846	190.977
1.36616	190.961	191.103
1.36509	191.057	191.235
1.36402	191.21	191.359
1.36295	191.392	191.483
1.36188	191.432	191.613
1.36081	191.61	191.74
1.35975	191.864	191.869
1.35868	191.979	191.994
1.35762	192.006	192.119
1.35656	192.141	192.245
1.3555	192.187	192.371
1.35445	192.406	192.495
1.35339	192.515	192.624
1.35234	192.548	192.753
1.35129	192.768	192.874
1.35024	192.838	192.993
1.34919	193.085	193.129
1.34814	193.189	193.249
1.3471	193.275	193.374
1.34606	193.419	193.499
1.34502	193.497	193.624
1.34398	193.587	193.749
1.34294	193.775	193.874
1.3419	193.874	194
1.34087	193.976	194.124
1.33984	194.156	194.247
1.33881	194.324	194.372
1.33778	194.318	194.498
1.33675	194.497	194.619
1.33572	194.602	194.743
1.3347	194.709	194.867
1.33368	194.737	194.991
1.33266	195.021	195.111
1.33164	195.132	195.237
1.33062	195.242	195.362
1.3296	195.438	195.484
1.32859	195.389	195.61
1.32758	195.591	195.734
1.32657	195.695	195.854
1.32556	195.878	195.975
1.32455	195.954	196.102
1.32354	195.986	196.221
1.32254	196.187	196.348
1.32153	196.364	196.463
1.32053	196.439	196.589
1.31953	196.506	196.714
1.31853	196.822	196.833
1.31754	196.726	196.951
1.31654	196.961	197.071
1.31555	197.113	197.197
1.31456	197.261	197.316
1.31357	197.361	197.435
1.31258	197.506	197.557
1.31159	197.531	197.683
1.31061	197.691	197.799
1.30962	197.791	197.925
1.30864	197.868	198.039
1.30766	198.025	198.158
1.30668	198.232	198.288
1.3057	198.333	198.405
1.30472	198.286	198.523
1.30375	198.487	198.642
1.30278	198.684	198.764
1.3018	198.731	198.886
1.30083	198.928	199
1.29987	198.951	199.127
1.2989	199.158	199.244
1.29793	199.158	199.365
1.29697	199.386	199.479
1.29601	199.52	199.6
1.29504	199.57	199.721
1.29408	199.71	199.841
1.29313	199.875	199.959
1.29217	199.868	200.076
1.29121	200.04	200.196
1.29026	200.159	200.314
1.28931	200.431	200.433
1.28836	200.483	200.55
1.28741	200.532	200.673
1.28646	200.715	200.791
1.28552	200.866	200.907
1.28457	200.901	201.021
1.28363	200.916	201.138
1.28269	201.148	201.258
1.28174	201.284	201.376
1.28081	201.348	201.487
1.27987	201.512	201.611
1.27893	201.588	201.727
1.278	201.786	201.845
1.27706	201.729	201.96
1.27613	201.971	202.081
1.2752	202.062	202.196
1.27427	202.117	202.305
1.27335	202.278	202.427
1.27242	202.374	202.544
1.2715	202.572	202.661
1.27057	202.551	202.776
1.26965	202.529	202.894
1.26873	202.873	203.003
1.26781	202.857	203.122
1.26689	203.084	203.237
1.26598	203.217	203.353
1.26506	203.237	203.47
1.26415	203.41	203.586
1.26324	203.456	203.699
1.26233	203.628	203.812
1.26142	203.742	203.925
1.26051	203.751	204.047
1.2596	204.037	204.162
1.2587	204.01	204.272
1.2578	204.287	204.388
1.25689	204.267	204.508
1.25599	204.598	204.618
1.25509	204.442	204.729
1.25419	204.695	204.847
1.2533	204.741	204.957
1.2524	204.88	205.074
1.25151	205.015	205.188
1.25062	205.114	205.301
1.24973	205.3	205.413
1.24883	205.328	205.528
1.24795	205.447	205.638
1.24706	205.655	205.75
1.24617	205.635	205.862
1.24529	205.878	205.979
1.24441	205.876	206.091
1.24352	206.065	206.2
1.24264	206.276	206.323
1.24176	206.25	206.431
1.24089	206.471	206.544
1.24001	206.346	206.653
1.23964	206.811	206.706
1.23554	207.142	207.225
1.23148	207.558	207.753
1.22744	208.181	208.272
1.22343	208.667	208.793
1.21945	209.228	209.313
1.2155	209.646	209.819
1.21157	210.31	210.329
1.20766	210.697	210.841
1.20379	211.097	211.347
1.19994	211.834	211.85
1.19611	212.092	212.357
1.19231	212.795	212.855
1.18854	213.254	213.351
1.18479	213.672	213.844
1.18106	214.431	214.343
1.17736	214.68	214.837
1.17368	215.111	215.327
1.17003	215.67	215.809
1.1664	216.104	216.293
1.16279	216.707	216.779
1.15921	217.136	217.258
1.15565	217.575	217.733
1.15211	218.296	218.214
1.1486	218.772	218.693
1.1451	219.148	219.163
1.14163	219.783	219.628
1.13818	220.017	220.1
1.13476	220.32	220.566
1.13135	220.612	221.032
1.12797	221.474	221.488
1.1246	221.974	221.952
1.12126	222.277	222.406
1.11794	222.641	222.865
1.11464	223.147	223.314
1.11136	223.727	223.776
1.1081	224.038	224.215
1.10485	224.533	224.667
1.10163	225.125	225.105
1.09843	225.152	225.553
1.09525	225.977	225.99
1.09209	226.133	226.433
1.08894	226.726	226.873
1.08582	227.086	227.305
1.08271	227.517	227.748
1.07962	228.328	228.171
1.07655	228.643	228.605
1.0735	229.095	229.031
1.07047	229.359	229.458
1.06746	230.069	229.877
1.06446	230.342	230.301
1.06148	230.737	230.721
1.05852	231.195	231.139
1.05557	231.7	231.556
1.05265	232.158	231.975
1.04973	232.431	232.379
1.04684	232.899	232.794
1.04396	233.258	233.207
1.0411	233.792	233.611
1.03826	233.916	234.019
1.03543	234.584	234.414
1.03262	235.251	234.821
1.02982	235.505	235.218
1.02704	235.839	235.616
1.02428	236.467	236.012
1.02153	236.604	236.413
1.0188	237.144	236.807
1.01608	237.451	237.195
1.01338	237.942	237.582
1.01069	238.28	237.969
1.00802	238.516	238.352
1.00536	238.781	238.737
1.00272	239.234	239.12
1.00009	239.603	239.503
0.99748	240.346	239.879
0.99488	240.522	240.257
0.9923	241.037	240.636
0.98973	241.438	241.013
0.98717	241.554	241.385
0.98463	242.23	241.753
0.9821	242.523	242.128
0.97959	243.079	242.487
0.97708	243.384	242.85
0.9746	243.628	243.216
0.97212	244.07	243.579
0.96966	244.243	243.943
0.96721	244.402	244.302
0.96478	244.877	244.664
0.96236	245.151	245.014
0.95995	245.837	245.371
0.95755	245.648	245.724
0.95517	246.666	246.073
0.9528	247.012	246.42
0.95044	246.851	246.781
0.94809	247.301	247.113
0.94576	247.896	247.462
0.94344	248.255	247.805
0.94113	248.531	248.156
0.93883	249.068	248.489
0.93654	249.268	248.831
0.93427	249.577	249.167
0.93201	249.597	249.511
0.92976	250.584	249.843
0.92752	250.701	250.182
0.92529	250.88	250.506
0.92308	251.834	250.832
0.92087	251.483	251.171
0.91868	251.852	251.498
0.91649	252.203	251.818
0.91432	252.571	252.149
0.91216	253.273	252.474
0.91001	253.377	252.799
0.90788	253.705	253.112
0.90575	254	253.437
0.90363	254.219	253.753
0.90152	254.1	254.063
0.89943	254.328	254.386
0.89734	254.559	254.703
0.89527	255.114	255.017
0.8932	255.433	255.323
0.89115	255.929	255.636
0.8891	256.258	255.94
0.88707	256.455	256.249
0.88504	257.233	256.556
0.88303	257.301	256.868
0.88102	257.744	257.163
0.87903	258.096	257.474
0.87704	258.062	257.777
0.87507	258.661	258.068
0.8731	258.816	258.368
0.87114	259.006	258.67
0.8692	259.631	258.966
0.86726	259.713	259.257
0.86533	259.949	259.559
0.86341	260.492	259.85
0.8615	260.263	260.133
0.8596	260.892	260.427
0.8577	260.861	260.718
0.85582	261.372	261.006
0.85395	261.774	261.298
0.85208	261.76	261.581
0.85022	262.304	261.868
0.84838	262.433	262.154
0.84654	262.898	262.426
0.84471	262.868	262.715
0.84288	262.981	262.994
0.84107	263.739	263.267
0.83926	264.095	263.552
0.83747	263.975	263.827
0.83568	264.409	264.1
0.8339	264.455	264.376
0.83213	265.072	264.649
0.83036	265.261	264.924
0.82861	265.496	265.188
0.82686	265.701	265.465
0.82512	266.157	265.734
0.82339	266.13	266.001
0.82166	266.849	266.264
0.81995	266.528	266.537
0.81824	267.485	266.801
0.81654	267.884	267.064
0.81485	268.032	267.32
0.81316	268.369	267.587
0.81148	267.037	267.843
0.80981	268.186	268.103
0.80815	268.453	268.369
0.80649	268.264	268.625
0.80485	268.713	268.879
0.8032	269.397	269.135
0.80157	269.569	269.391
0.79995	269.766	269.648
0.79833	269.416	269.902
0.79671	-89.8441	-89.8462
0.79511	-89.3703	-89.5956
0.79351	-89.3521	-89.3504
0.79192	-89.1111	-89.098
0.79034	-89.3799	-88.8497
0.78876	-88.694	-88.6076
0.78719	-89.3667	-88.3544
0.78563	-89.2294	-88.1037
0.78407	-88.372	-87.8662
0.78252	-87.6574	-87.6182
0.78098	-87.9294	-87.3812
0.77944	-87.4504	-87.1373
0.77792	-86.922	-86.8971
0.77639	-87.1661	-86.6544
0.77488	-86.5302	-86.4209
0.77337	-86.1652	-86.1776
0.77186	-86.0123	-85.9405
0.77037	-86.1444	-85.6979
0.76887	-86.6025	-85.4707
0.76739	-86.7487	-85.2338
0.76591	-84.8116	-85.0044
0.76444	-86.3864	-84.7607
0.76298	-85.0277	-84.5362
0.76152	-85.4549	-84.3049
0.76006	-84.7176	-84.0749
0.75862	-85.228	-83.8479
0.75718	-84.769	-83.6128
0.75574	-83.1666	-83.3838
0.75431	-83.8162	-83.1535
0.75289	-83.4723	-82.931

## Sheet: fig.2c
As-grown		I2	air
E/eV	Absorption Coefficient/cm-1	Absorption Coefficient/cm-1	Absorption Coefficient/cm-1
5.906	678789	624282	623275
5.8848	663629	609463	607062
5.86374	648490	594976	591191
5.84284	633659	580790	575682
5.82209	619288	567006	560528
5.80148	605174	553473	545733
5.78102	591394	540372	531307
5.7607	577832	527542	517243
5.74052	564800	515165	503564
5.72049	551900	503075	490262
5.70059	539308	491371	477329
5.68083	527336	480039	464791
5.66121	515507	469050	452626
5.64173	504156	458445	440860
5.62237	493185	448250	429492
5.60315	482524	438488	418528
5.58406	472275	429116	407977
5.5651	462584	420141	397847
5.54627	453132	411600	388152
5.52757	444369	403521	378900
5.50899	435968	395968	370119
5.49054	428223	388898	361828
5.4722	420755	382364	354052
5.45399	413963	376355	346809
5.43591	407648	370947	340137
5.41794	401985	366128	334063
5.40009	396900	361924	328632
5.38236	392377	358362	323872
5.36474	388671	355438	319817
5.34724	385380	353248	316513
5.32985	382856	351756	313990
5.31257	380857	350941	312279
5.29541	379670	350971	311408
5.27836	378984	351590	311387
5.26142	378990	352941	312229
5.24458	379707	354997	313922
5.22786	380962	357729	316456
5.21124	382871	361059	319790
5.19472	385198	364943	323877
5.17831	388129	369378	328641
5.162	391406	374188	334009
5.1458	395326	379415	339874
5.12969	399291	384969	346126
5.11369	403764	390678	352655
5.09779	408409	396505	359333
5.08199	413276	402432	366057
5.06628	418181	408282	372705
5.05067	423151	414048	379189
5.03516	428319	419697	385427
5.01974	433270	425137	391359
5.00442	438300	430356	396961
4.98919	443191	435289	402222
4.97405	447897	440002	407153
4.95901	452509	444468	411783
4.94405	456829	448630	416174
4.92919	461112	452545	420376
4.91441	465187	456261	424457
4.89972	468944	459715	428474
4.88513	472574	462944	432468
4.87061	475859	465946	436463
4.85619	478978	468640	440446
4.84185	481651	471059	444376
4.82759	483949	473058	448179
4.81342	485805	474639	451745
4.79933	487156	475761	454920
4.78532	488042	476206	457543
4.7714	488222	475993	459433
4.75756	487798	474974	460414
4.74379	486529	473097	460312
4.73011	484523	470334	458975
4.71651	481604	466543	456288
4.70298	477998	461762	452173
4.68953	473500	455944	446591
4.67616	467981	449169	439547
4.66286	461740	441388	431103
4.64964	454681	432712	421339
4.6365	446875	423230	410390
4.62343	438347	413036	398416
4.61043	429323	402249	385595
4.59751	419628	390990	372130
4.58466	409673	379433	358228
4.57188	399310	367642	344100
4.55917	388631	355793	329951
4.54654	377927	344044	315976
4.53397	367181	332464	302353
4.52147	356517	321220	289245
4.50904	345935	310366	276789
4.49668	335664	300035	265098
4.48439	325647	290245	254260
4.47217	316044	281104	244340
4.46001	306796	272616	235373
4.44792	298087	264847	227372
4.43589	289799	257757	220335
4.42393	282038	251397	214231
4.41203	274794	245740	209023
4.4002	268119	240734	204656
4.38843	261986	236380	201065
4.37673	256347	232638	198182
4.36508	251205	229456	195935
4.3535	246602	226795	194246
4.34199	242430	224614	193044
4.33053	238698	222863	192257
4.31913	235402	221475	191820
4.30779	232491	220434	191670
4.29651	229941	219695	191753
4.2853	227740	219186	192020
4.27414	225833	218912	192423
4.26304	224183	218787	192927
4.25199	222798	218821	193498
4.24101	221662	218959	194109
4.23008	220716	219203	194736
4.2192	219943	219493	195358
4.20839	219309	219837	195961
4.19763	218829	220202	196530
4.18692	218461	220573	197054
4.17627	218212	220948	197526
4.16567	217982	221283	197938
4.15513	217889	221603	198285
4.14464	217801	221868	198561
4.13421	217752	222089	198766
4.12382	217737	222259	198895
4.11349	217697	222347	198949
4.10321	217686	222382	198923
4.09299	217633	222327	198823
4.08281	217595	222201	198642
4.07268	217475	222000	198386
4.06261	217350	221711	198052
4.05259	217149	221349	197643
4.04261	216903	220879	197159
4.03268	216648	220334	196603
4.02281	216266	219706	195976
4.01298	215822	219001	195280
4.0032	215313	218188	194517
3.99347	214714	217316	193690
3.98378	214058	216346	192800
3.97415	213306	215315	191852
3.96456	212509	214212	190847
3.95501	211602	213029	189787
3.94551	210584	211779	188676
3.93606	209552	210484	187516
3.92666	208387	209102	186312
3.9173	207175	207682	185066
3.90798	205896	206212	183783
3.89871	204546	204695	182467
3.88948	203137	203147	181120
3.8803	201659	201579	179751
3.87116	200120	199977	178364
3.86206	198557	198377	176968
3.85301	196895	196766	175572
3.844	195246	195167	174188
3.83503	193524	193585	172828
3.8261	191800	192011	171505
3.81722	190044	190473	170235
3.80837	188295	188965	169034
3.79957	186541	187484	167917
3.79081	184800	186042	166894
3.78209	183091	184633	165973
3.77341	181428	183239	165155
3.76477	179865	181855	164431
3.75617	178333	180464	163789
3.74761	176868	179073	163199
3.73909	175470	177656	162630
3.73061	174147	176187	162041
3.72217	172810	174665	161386
3.71376	171478	173062	160619
3.7054	170086	171395	159698
3.69707	168644	169631	158587
3.68878	167081	167773	157261
3.68052	165344	165827	155708
3.67231	163495	163792	153928
3.66413	161471	161681	151936
3.65599	159291	159505	149758
3.64788	156996	157272	147429
3.63981	154594	154999	144991
3.63178	152158	152709	142489
3.62378	149697	150418	139968
3.61582	147246	148135	137467
3.60789	144833	145878	135024
3.6	142495	143661	132665
3.59214	140265	141494	130411
3.58432	138128	139394	128277
3.57653	136096	137355	126267
3.56877	134167	135384	124382
3.56105	132353	133478	122616
3.55337	130605	131647	120960
3.54571	128933	129892	119405
3.53809	127330	128194	117938
3.53051	125788	126568	116549
3.52295	124306	124995	115225
3.51543	122850	123478	113958
3.50794	121437	122006	112738
3.50048	120049	120589	111558
3.49306	118719	119212	110412
3.48567	117385	117878	109297
3.4783	116092	116568	108207
3.47098	114819	115299	107140
3.46368	113568	114056	106095
3.45641	112364	112843	105069
3.44917	111164	111653	104062
3.44196	109987	110490	103072
3.43479	108832	109354	102100
3.42764	107695	108241	101144
3.42053	106595	107143	100205
3.41344	105510	106068	99281.6
3.40638	104445	105014	98374.3
3.39936	103390	103975	97482.5
3.39236	102374	102959	96606.2
3.38539	101374	101957	95745.1
3.37845	100383	100979	94898.8
3.37154	99419.9	100016	94066.7
3.36466	98471.3	99069	93249.8
3.3578	97543.8	98140.8	92447.1
3.35098	96623.6	97229.6	91658.5
3.34418	95739.3	96331.2	90883.3
3.33741	94860.7	95449.9	90122
3.33067	94000.2	94586.1	89373.9
3.32395	93160.3	93737	88639.1
3.31727	92334.6	92899.4	87917
3.31061	91524.8	92079.2	87207.7
3.30397	90718.1	91275.6	86510.6
3.29737	89933.9	90481.3	85825.8
3.29079	89174.9	89704.4	85152.9
3.28424	88418.9	88935.8	84492.1
3.27771	87684.2	88182.9	83842.6
3.27121	86956.2	87445.3	83204.2
3.26474	86247.3	86715.9	82577.2
3.25829	85540.6	86003.1	81961.3
3.25187	84862.4	85296.8	81355.9
3.24547	84188.1	84607	80761.2
3.2391	83516.1	83921.3	80176.7
3.23275	82874.8	83252.6	79603.1
3.22643	82225.4	82592.4	79039.7
3.22014	81605.9	81943	78486.5
3.21386	80990.7	81304.9	77945.1
3.20762	80385.1	80677.6	77414.7
3.2014	79792.3	80057	76897.3
3.1952	79208.6	79447.3	76394.2
3.18903	78647.6	78845.4	75908.3
3.18288	78090.5	78255.1	75443.4
3.17675	77560.6	77673.1	75004.6
3.17065	77050.6	77100.1	74598.7
3.16458	76558.5	76537.5	74235.1
3.15852	76085.1	75981	73923.8
3.15249	75647.4	75433.9	73678.5
3.14649	75234.3	74892.4	73513.5
3.1405	74851.9	74358.6	73443.7
3.13454	74496.5	73826.4	73483.4
3.1286	74159.9	73288.6	73644.7
3.12269	73838.1	72747.2	73934.9
3.1168	73530.4	72182.8	74354
3.11093	73198.4	71595.1	74892.9
3.10508	72827.6	70964.8	75529.4
3.09925	72410.2	70277.6	76229.8
3.09345	71896.5	69514.2	76945.2
3.08767	71259.7	68660.5	77614.5
3.08191	70474.8	67691.1	78166.3
3.07618	69513.7	66585.1	78523.2
3.07046	68338.2	65330.5	78607.4
3.06477	66953.9	63917.3	78345.6
3.05909	65319.6	62326.9	77675.6
3.05344	63464.5	60568.8	76552.4
3.04781	61373.1	58635.7	74952
3.0422	59085	56550.1	72870.6
3.03662	56603.7	54320.8	70331.2
3.03105	54001.5	51986.6	67377.1
3.0255	51282.3	49562.4	64069.3
3.01998	48518.8	47097.7	60486.9
3.01447	45754.3	44615	56713.6
3.00899	43018.5	42162.6	52842.9
3.00352	40374.1	39767.8	48961.8
2.99808	37860.8	37467.8	45156
2.99265	35480.3	35290.1	41497.5
2.98725	33276.8	33248.7	38048.8
2.98186	31274.8	31371.3	34854.7
2.9765	29462.8	29659.2	31949.1
2.97115	27847	28115.3	29346.7
2.96583	26422.4	26745.7	27053.2
2.96052	25184.7	25537.3	25059.9
2.95523	24114	24480.5	23350.1
2.94996	23194	23564.1	21901.1
2.94472	22408.2	22774.3	20684.6
2.93948	21738.3	22094.4	19671.4
2.93427	21167.6	21509	18831.7
2.92908	20680.4	21004.9	18137
2.92391	20260.7	20567.4	17561.1
2.91875	19894.8	20185.1	17080.8
2.91362	19575.5	19847.3	16676.2
2.9085	19289	19544.3	16330.3
2.9034	19029.3	19269.3	16029.5
2.89831	18789.9	19016.9	15762.8
2.89325	18569.8	18780.2	15521.6
2.88821	18358.7	18557	15299.4
2.88318	18158.7	18344.3	15091.2
2.87817	17966	18139.1	14893.5
2.87317	17779.4	17940.6	14703.6
2.8682	17596.4	17746.9	14519.7
2.86324	17418.8	17558	14340.4
2.8583	17242	17371.9	14164.9
2.85338	17073.3	17189	13992.5
2.84847	16901.9	17008.7	13822.9
2.84359	16734	16831.7	13655.7
2.83871	16569.9	16656.6	13490.9
2.83386	16407	16484.1	13328.2
2.82902	16247.3	16314	13167.6
2.8242	16089.3	16145.6	13009.1
2.8194	15933.3	15979.9	12852.7
2.81461	15779	15815.6	12698.2
2.80984	15625.3	15653.9	12545.7
2.80509	15475.9	15494.6	12395.1
2.80035	15327.9	15337.3	12246.4
2.79563	15181	15181	12099.7
2.79092	15036.7	15027.7	11954.8
2.78623	14893.8	14875.5	11811.9
2.78156	14753.3	14725.9	11670.7
2.7769	14615.3	14578.2	11531.3
2.77226	14476.8	14432.3	11393.8
2.76763	14340.5	14288.3	11258
2.76302	14207.3	14145.9	11124
2.75843	14075	14005.3	10991.8
2.75385	13944.8	13866.6	10861.2
2.74929	13816.8	13730.2	10732.3
2.74474	13689.3	13594.8	10605.1
2.74021	13563.9	13461.2	10479.6
2.73569	13440.3	13329.6	10355.6
2.73119	13318	13199.6	10233.3
2.7267	13196.4	13071.3	10112.5
2.72223	13077.2	12944.4	9993.32
2.71777	12960.7	12818.8	9875.64
2.71333	12843.5	12695.5	9759.5
2.7089	12728.7	12573.3	9644.85
2.70449	12616.2	12452.5	9531.62
2.70009	12503.9	12333.5	9419.9
2.69571	12393.6	12215.7	9309.59
2.69134	12283.8	12099.7	9200.67
2.68699	12175.3	11984.7	9093.16
2.68265	12069.7	11871.7	8987.03
2.67832	11964.4	11759.4	8882.22
2.67401	11861.1	11648.9	8778.79
2.66971	11757.5	11539.9	8676.64
2.66543	11656.6	11432.1	8575.76
2.66116	11556.1	11325.3	8476.21
2.6569	11457.2	11220.2	8377.89
2.65266	11359.1	11116.1	8280.79
2.64843	11262.8	11013.5	8184.95
2.64422	11166.9	10911.8	8090.29
2.64002	11073.4	10811.9	7996.82
2.63583	10980.5	10712.5	7904.54
2.63166	10888.7	10614.5	7813.37
2.6275	10797.5	10517.9	7723.37
2.62335	10706.8	10422.6	7634.49
2.61922	10618	10327.9	7546.69
2.6151	10530.8	10234.7	7460
2.611	10444	10142.4	7374.37
2.6069	10357.8	10051.3	7289.82
2.60282	10272.9	9961.3	7206.28
2.59876	10189.3	9872.35	7123.79
2.5947	10106.6	9784.46	7042.32
2.59066	10024.5	9697.57	6961.84
2.58663	9943.63	9611.61	6882.34
2.58262	9863.91	9526.52	6803.82
2.57861	9784.69	9442.58	6726.26
2.57462	9707.14	9359.82	6649.6
2.57064	9629.68	9277.58	6573.93
2.56668	9553.31	9196.6	6499.16
2.56273	9477.93	9116.39	6425.29
2.55879	9402.47	9037.12	6352.32
2.55486	9329.45	8958.76	6280.22
2.55094	9255.54	8881.4	6208.99
2.54704	9183.15	8805.01	6138.62
2.54315	9111.95	8729.41	6069.08
2.53927	9041.33	8654.65	6000.39
2.5354	8971.66	8580.51	5932.53
2.53155	8902.83	8507.45	5865.45
2.52771	8834.03	8434.94	5799.19
2.52387	8766.8	8363.4	5733.71
2.52006	8699.69	8292.62	5669
2.51625	8633.73	8222.68	5605.05
2.51245	8568.82	8153.67	5541.87
2.50867	8503.69	8085.19	5479.43
2.5049	8439.4	8017.62	5417.75
2.50114	8376.52	7950.55	5356.76
2.49739	8314.38	7884.53	5296.51
2.49365	8252.2	7819.27	5236.95
2.48992	8191.02	7754.46	5178.1
2.48621	8130.21	7690.36	5119.93
2.48251	8070.35	7626.89	5062.42
2.47882	8010.64	7564.22	5005.62
2.47513	7951.9	7502.37	4949.45
2.47147	7893.37	7440.94	4893.94
2.46781	7836.6	7380.49	4839.08
2.46416	7779.12	7320.56	4784.84
2.46052	7722.79	7261.19	4731.23
2.4569	7667.03	7202.54	4678.23
2.45328	7611.89	7144.47	4625.86
2.44968	7557.75	7086.89	4574.08
2.44609	7503.91	7030.05	4522.89
2.44251	7450.25	6973.83	4472.3
2.43893	7397.15	6918.14	4422.27
2.43537	7344.98	6863.19	4372.81
2.43182	7293.23	6808.79	4323.92
2.42828	7241.8	6754.66	4275.6
2.42475	7190.93	6701.45	4227.81
2.42124	7140.78	6648.56	4180.57
2.41773	7091.17	6596.44	4133.87
2.41423	7041.71	6544.7	4087.7
2.41074	6993.03	6493.62	4042.04
2.40727	6945.5	6442.91	3996.9
2.4038	6897.11	6392.85	3952.27
2.40034	6849.68	6343.24	3908.13
2.3969	6802.65	6294.14	3864.5
2.39346	6756.62	6245.61	3821.35
2.39004	6710.93	6197.74	3778.69
2.38662	6665.18	6150.15	3736.5
2.38321	6620.15	6102.92	3694.79
2.37982	6575.4	6056.3	3653.54
2.37643	6531.59	6010.2	3612.75
2.37306	6487.69	5964.55	3572.41
2.36969	6444.12	5919.33	3532.51
2.36633	6401.32	5874.58	3493.07
2.36299	6359.08	5830.23	3454.07
2.35965	6316.67	5786.57	3415.49
2.35632	6275.08	5743.11	3377.33
2.353	6234.04	5700.08	3339.6
2.3497	6193.12	5657.51	3302.29
2.3464	6152.8	5615.52	3265.38
2.34311	6112.6	5573.72	3228.89
2.33983	6073.16	5532.58	3192.79
2.33656	6033.76	5491.6	3157.1
2.3333	5994.6	5451.08	3121.78
2.33005	5956.21	5411.08	3086.86
2.3268	5917.94	5371.42	3052.32
2.32357	5880.23	5332.11	3018.17
2.32035	5842.8	5293.35	2984.36
2.31713	5805.52	5254.76	2950.95
2.31393	5768.74	5216.57	2917.89
2.31073	5732.18	5178.88	2885.19
2.30754	5696.12	5141.56	2852.85
2.30436	5660.38	5104.54	2820.86
2.30119	5625.18	5067.74	2789.21
2.29803	5590	5031.46	2757.91
2.29488	5555.08	4995.57	2726.94
2.29174	5520.51	4960	2696.32
2.2886	5486.45	4924.69	2666.02
2.28548	5452.49	4889.77	2636.05
2.28236	5419.29	4855.19	2606.4
2.27925	5385.84	4820.96	2577.08
2.27616	5352.79	4787.03	2548.07
2.27306	5320.32	4753.46	2519.37
2.26998	5288.05	4720.08	2490.98
2.26691	5256.12	4687.19	2462.9
2.26384	5223.91	4654.62	2435.11
2.26079	5192.55	4622.26	2407.63
2.25774	5161.2	4590.19	2380.43
2.2547	5130.42	4558.42	2353.54
2.25167	5099.68	4527.12	2326.93
2.24865	5069.51	4495.9	2300.6
2.24563	5039.44	4465.24	2274.55
2.24263	5009.36	4434.63	2248.79
2.23963	4979.81	4404.36	2223.3
2.23664	4950.85	4374.38	2198.08
2.23366	4921.64	4344.76	2173.12
2.23069	4892.74	4315.31	2148.44
2.22772	4864.18	4286.19	2124.02
2.22477	4835.84	4257.31	2099.86
2.22182	4807.6	4228.82	2075.96
2.21888	4780.28	4200.43	2052.3
2.21594	4752.67	4172.4	2028.9
2.21302	4725.09	4144.57	2005.76
2.2101	4698.03	4117.04	1982.85
2.20719	4671.3	4089.8	1960.2
2.20429	4644.77	4062.79	1937.77
2.2014	4618.12	4036.08	1915.59
2.19851	4592.07	4009.49	1893.64
2.19563	4566.12	3983.15	1871.93
2.19276	4540.71	3957.11	1850.45
2.1899	4514.99	3931.26	1829.19
2.18705	4489.73	3905.72	1808.16
2.1842	4464.67	3880.44	1787.35
2.18136	4439.56	3855.34	1766.76
2.17853	4415	3830.47	1746.39
2.1757	4390.73	3805.93	1726.24
2.17289	4366.21	3781.37	1706.3
2.17008	4342.58	3757.2	1686.56
2.16728	4318.73	3733.27	1667.05
2.16448	4294.99	3709.49	1647.73
2.1617	4271.5	3685.94	1628.62
2.15892	4248.29	3662.66	1609.71
2.15614	4225.42	3639.55	1591.01
2.15338	4202.48	3616.61	1572.5
2.15062	4179.63	3593.95	1554.18
2.14787	4157.27	3571.51	1536.06
2.14513	4135.14	3549.17	1518.13
2.14239	4112.98	3527.12	1500.39
2.13966	4091.01	3505.2	1482.84
2.13694	4069.53	3483.49	1465.47
2.13423	4047.99	3462.08	1448.28
2.13152	4026.23	3440.76	1431.29
2.12882	4005.39	3419.61	1414.47
2.12613	3984.38	3398.7	1397.82
2.12344	3963.24	3377.97	1381.36
2.12076	3942.81	3357.42	1365.07
2.11809	3922.31	3337.09	1348.95
2.11542	3901.78	3316.86	1333
2.11276	3881.86	3296.85	1317.22
2.11011	3861.63	3277.11	1301.61
2.10747	3841.92	3257.47	1286.16
2.10483	3822.15	3237.99	1270.87
2.1022	3802.65	3218.65	1255.76
2.09957	3783.28	3199.53	1240.79
2.09696	3764.06	3180.53	1225.99
2.09435	3744.94	3161.79	1211.35
2.09174	3726.03	3143.19	1196.86
2.08914	3707.37	3124.7	1182.53
2.08655	3688.74	3106.45	1168.34
2.08397	3670.39	3088.33	1154.32
2.08139	3651.92	3070.39	1140.43
2.07882	3633.68	3052.58	1126.7
2.07626	3615.99	3034.86	1113.12
2.0737	3597.95	3017.44	1099.68
2.07115	3580.08	3000.1	1086.38
2.0686	3562.62	2982.94	1073.22
2.06606	3545.06	2965.9	1060.21
2.06353	3527.54	2949.03	1047.33
2.061	3510.63	2932.26	1034.59
2.05848	3493.51	2915.66	1022
2.05597	3476.75	2899.21	1009.53
2.05346	3459.77	2882.91	997.2
2.05096	3443.33	2866.78	985.003
2.04847	3426.59	2850.76	972.935
2.04598	3410.23	2834.89	960.997
2.0435	3394.15	2819.17	949.19
2.04102	3377.94	2803.55	937.505
2.03855	3361.77	2788.09	925.953
2.03609	3346.01	2772.8	914.522
2.03363	3330.22	2757.56	903.218
2.03118	3314.65	2742.56	892.034
2.02874	3299.05	2727.63	880.971
2.0263	3283.86	2712.8	870.03
2.02386	3268.52	2698.16	859.207
2.02144	3253.32	2683.68	848.503
2.01902	3238.33	2669.19	837.914
2.0166	3223.3	2654.93	827.442
2.01419	3208.51	2640.82	817.086
2.01179	3193.92	2626.81	806.841
2.00939	3179.42	2612.82	796.708
2.007	3164.74	2599.09	786.69
2.00461	3150.45	2585.42	776.777
2.00223	3136.25	2571.88	766.977
1.99986	3121.99	2558.41	757.285
1.99749	3108.12	2545.1	747.699
1.99513	3094.16	2531.91	738.22
1.99277	3080.34	2518.85	728.845
1.99042	3066.71	2505.96	719.575
1.98808	3053.04	2493.06	710.408
1.98574	3039.53	2480.27	701.343
1.98341	3026.17	2467.65	692.38
1.98108	3012.72	2455.12	683.515
1.97876	2999.58	2442.73	674.752
1.97644	2986.56	2430.43	666.086
1.97413	2973.59	2418.25	657.517
1.97182	2960.58	2406.14	649.046
1.96952	2947.71	2394.17	640.67
1.96723	2935.14	2382.33	632.388
1.96494	2922.49	2370.54	624.201
1.96266	2910.05	2358.87	616.107
1.96038	2897.56	2347.32	608.105
1.9581	2885.12	2335.86	600.194
1.95584	2872.9	2324.47	592.374
1.95357	2860.79	2313.16	584.643
1.95132	2848.87	2302.01	577.001
1.94907	2836.72	2290.96	569.447
1.94682	2824.95	2279.97	561.981
1.94458	2813.16	2269.12	554.6
1.94235	2801.49	2258.29	547.307
1.94012	2789.88	2247.65	540.096
1.93789	2778.29	2237.05	532.971
1.93567	2766.89	2226.54	525.928
1.93346	2755.49	2216.14	518.97
1.93125	2744.21	2205.8	512.09
1.92905	2733.04	2195.59	505.294
1.92685	2721.94	2185.45	498.576
1.92466	2710.9	2175.41	491.94
1.92247	2700.08	2165.44	485.382
1.92029	2689.15	2155.57	478.901
1.91811	2678.37	2145.76	472.5
1.91594	2667.72	2136.05	466.173
1.91377	2657.04	2126.48	459.924
1.91161	2646.54	2116.93	453.75
1.90945	2636.15	2107.5	447.651
1.9073	2625.66	2098.12	441.626
1.90515	2615.47	2088.85	435.673
1.90301	2605.11	2079.64	429.794
1.90087	2594.98	2070.54	423.987
1.89874	2584.87	2061.47	418.251
1.89661	2574.97	2052.52	412.587
1.89449	2564.95	2043.65	406.992
1.89237	2555.16	2034.83	401.467
1.89026	2545.36	2026.15	396.012
1.88815	2535.64	2017.51	390.624
1.88605	2526.11	2008.91	385.303
1.88395	2516.29	2000.45	380.051
1.88185	2506.87	1992.04	374.865
1.87976	2497.59	1983.68	369.744
1.87768	2488.09	1975.44	364.691
1.8756	2478.81	1967.21	359.7
1.87353	2469.52	1959.1	354.775
1.87146	2460.47	1951.09	349.913
1.86939	2451.41	1943.11	345.114
1.86733	2442.31	1935.2	340.378
1.86528	2433.33	1927.38	335.705
1.86323	2424.54	1919.59	331.093
1.86118	2415.64	1911.93	326.541
1.85914	2406.91	1904.29	322.05
1.8571	2398.21	1896.75	317.618
1.85507	2389.53	1889.26	313.248
1.85304	2381.04	1881.87	308.935
1.85102	2372.51	1874.54	304.681
1.849	2363.98	1867.22	300.485
1.84699	2355.7	1860.02	296.345
1.84498	2347.3	1852.89	292.264
1.84297	2338.97	1845.76	288.238
1.84097	2330.91	1838.76	284.269
1.83898	2322.63	1831.79	280.355
1.83698	2314.66	1824.91	276.497
1.835	2306.61	1818.09	272.692
1.83301	2298.66	1811.3	268.942
1.83104	2290.69	1804.64	265.246
1.82906	2282.89	1797.97	261.601
1.82709	2275.09	1791.37	258.011
1.82513	2267.34	1784.85	254.472
1.82317	2259.6	1778.41	250.986
1.82121	2252.04	1772	247.551
1.81926	2244.54	1765.67	244.167
1.81731	2236.92	1759.39	240.832
1.81537	2229.42	1753.16	237.549
1.81343	2222.06	1746.98	234.314
1.81149	2214.72	1740.89	231.13
1.80956	2207.48	1734.82	227.993
1.80764	2200.1	1728.83	224.906
1.80572	2193	1722.89	221.867
1.8038	2185.82	1716.99	218.875
1.80188	2178.73	1711.2	215.93
1.79997	2171.72	1705.4	213.032
1.79807	2164.76	1699.68	210.181
1.79617	2157.78	1694.04	207.376
1.79427	2150.91	1688.43	204.616
1.79238	2144.05	1682.88	201.902
1.79049	2137.27	1677.38	199.233
1.78861	2130.49	1671.92	196.608
1.78673	2123.94	1666.55	194.027
1.78485	2117.26	1661.18	191.491
1.78298	2110.62	1655.89	188.997
1.78111	2104.11	1650.66	186.547
1.77925	2097.56	1645.47	184.139
1.77739	2091.09	1640.32	181.774
1.77553	2084.76	1635.21	179.451
1.77368	2078.4	1630.17	177.17
1.77183	2072.09	1625.19	174.93
1.76999	2065.83	1620.25	172.731
1.76815	2059.59	1615.36	170.572
1.76631	2053.42	1610.5	168.454
1.76448	2047.28	1605.73	166.376
1.76265	2041.21	1600.96	164.338
1.76083	2035.2	1596.25	162.339
1.759	2029.24	1591.59	160.379
1.75719	2023.24	1586.97	158.458
1.75537	2017.45	1582.45	156.576
1.75357	2011.53	1577.91	154.731
1.75176	2005.7	1573.45	152.924
1.74996	1999.94	1569.01	151.155
1.74816	1994.12	1564.65	149.423
1.74637	1988.49	1560.29	147.727
1.74458	1982.9	1556.01	146.069
1.7428	1977.27	1551.75	144.446
1.74101	1971.68	1547.53	142.86
1.73923	1966.15	1543.37	141.309
1.73746	1960.69	1539.26	139.794
1.73569	1955.21	1535.2	138.314
1.73392	1949.86	1531.16	136.868
1.73216	1944.44	1527.17	135.457
1.7304	1939.13	1523.19	134.081
1.72864	1933.86	1519.29	132.738
1.72689	1928.66	1515.47	131.43
1.72514	1923.42	1511.61	130.155
1.7234	1918.2	1507.85	128.913
1.72166	1913.1	1504.08	127.703
1.71992	1907.96	1500.4	126.527
1.71819	1902.96	1496.73	125.383
1.71645	1897.96	1493.09	124.271
1.71473	1892.98	1489.5	123.191
1.713	1888.02	1485.98	122.143
1.71128	1883.06	1482.46	121.126
1.70957	1878.24	1478.99	120.14
1.70786	1873.44	1475.55	119.185
1.70615	1868.6	1472.18	118.261
1.70444	1863.81	1468.81	117.367
1.70274	1859.14	1465.5	116.503
1.70104	1854.4	1462.2	115.669
1.69935	1849.82	1458.96	114.865
1.69766	1845.11	1455.76	114.091
1.69597	1840.59	1452.58	113.346
1.69429	1836.02	1449.46	112.629
1.6926	1831.55	1446.37	111.942
1.69093	1827.05	1443.3	111.282
1.68925	1822.56	1440.26	110.652
1.68758	1818.21	1437.29	110.049
1.68592	1813.74	1434.33	109.474
1.68425	1809.5	1431.43	108.927
1.68259	1805.17	1428.51	108.407
1.68093	1800.81	1425.68	107.915
1.67928	1796.63	1422.86	107.449
1.67763	1792.38	1420.06	107.011
1.67598	1788.22	1417.32	106.598
1.67434	1784.06	1414.59	106.213
1.6727	1779.95	1411.9	105.853
1.67106	1775.79	1409.26	105.519
1.66943	1771.75	1406.66	105.211
1.6678	1767.76	1404.05	104.929
1.66617	1763.8	1401.51	104.672
1.66455	1759.75	1399	104.44
1.66293	1755.83	1396.5	104.234
1.66131	1751.92	1394.05	104.052
1.6597	1748.1	1391.6	103.894
1.65809	1744.17	1389.22	103.761
1.65648	1740.39	1386.85	103.652
1.65488	1736.61	1384.53	103.567
1.65328	1732.84	1382.21	103.506
1.65168	1729.12	1379.95	103.469
1.65009	1725.38	1377.7	103.455
1.64849	1721.8	1375.49	103.464
1.64691	1718.13	1373.32	103.496
1.64532	1714.47	1371.17	103.552
1.64374	1710.96	1369.05	103.63
1.64216	1707.31	1366.96	103.73
1.64059	1703.87	1364.91	103.853
1.63901	1700.38	1362.88	103.998
1.63744	1696.85	1360.86	104.165
1.63588	1693.42	1358.89	104.355
1.63432	1690.02	1356.93	104.561
1.63276	1686.62	1355.02	104.768
1.6312	1683.25	1353.13	104.975
1.62965	1679.92	1351.25	105.183
1.6281	1676.58	1349.41	105.391
1.62655	1673.3	1347.59	105.599
1.625	1670.09	1345.82	105.807
1.62346	1666.88	1344.08	106.016
1.62192	1663.66	1342.34	106.225
1.62039	1660.5	1340.66	106.433
1.61886	1657.31	1338.97	106.642
1.61733	1654.17	1337.33	106.851
1.6158	1651.09	1335.7	107.061
1.61428	1647.98	1334.11	107.27
1.61276	1644.92	1332.55	107.48
1.61124	1641.9	1331	107.689
1.60972	1638.93	1329.49	107.899
1.60821	1635.96	1327.99	108.11
1.6067	1632.99	1326.51	108.32
1.6052	1630.08	1325.09	108.53
1.6037	1627.19	1323.67	108.741
1.6022	1624.24	1322.27	108.952
1.6007	1621.44	1320.92	109.163
1.59921	1618.59	1319.58	109.374
1.59771	1615.73	1318.27	109.586
1.59623	1613.02	1316.97	109.797
1.59474	1610.26	1315.68	110.009
1.59326	1607.56	1314.46	110.221
1.59178	1604.81	1313.23	110.433
1.5903	1602.13	1312.03	110.646
1.58883	1599.42	1310.86	110.858
1.58736	1596.79	1309.71	111.071
1.58589	1594.16	1308.59	111.283
1.58442	1591.57	1307.48	111.497
1.58296	1588.99	1306.39	111.71
1.5815	1586.42	1305.34	111.923
1.58005	1583.86	1304.3	112.137
1.57859	1581.34	1303.3	112.35
1.57714	1578.9	1302.31	112.564
1.57569	1576.46	1301.35	112.778
1.57424	1573.92	1300.41	112.992
1.5728	1571.61	1299.46	113.207
1.57136	1569.17	1298.57	113.421
1.56992	1566.77	1297.69	113.636
1.56849	1564.39	1296.82	113.851
1.56706	1562.03	1295.99	114.066
1.56563	1559.73	1295.19	114.282
1.5642	1557.47	1294.39	114.497
1.56278	1555.13	1293.61	114.713
1.56136	1552.88	1292.87	114.929
1.55994	1550.65	1292.13	115.145
1.55852	1548.46	1291.42	115.361
1.55711	1546.28	1290.72	115.577
1.5557	1544.07	1290.07	115.794
1.55429	1541.9	1289.41	116.01
1.55288	1539.78	1288.8	116.227
1.55148	1537.62	1288.17	116.445
1.55008	1535.6	1287.59	116.662
1.54868	1533.45	1287.01	116.879
1.54729	1531.4	1286.47	117.097
1.5459	1529.42	1285.94	117.315
1.54451	1527.37	1285.43	117.533
1.54312	1525.33	1284.94	117.751
1.54173	1523.4	1284.46	117.969
1.54035	1521.44	1284	118.188
1.53897	1519.52	1283.59	118.406
1.5376	1517.56	1283.17	118.625
1.53622	1515.62	1282.75	118.844
1.53485	1513.74	1282.39	119.063
1.53348	1511.85	1282.04	119.283
1.53212	1510.02	1281.69	119.502
1.53075	1508.23	1281.38	119.722
1.52939	1506.4	1281.09	119.942
1.52803	1504.58	1280.81	120.162
1.52667	1502.83	1280.54	120.382
1.52532	1501.02	1280.29	120.603
1.52397	1499.29	1280.07	120.824
1.52262	1497.54	1279.86	121.044
1.52127	1495.81	1279.65	121.265
1.51993	1494.19	1279.48	121.486
1.51859	1492.5	1279.34	121.708
1.51725	1490.84	1279.19	121.929
1.51591	1489.19	1279.06	122.151
1.51458	1487.58	1278.94	122.373
1.51325	1485.98	1278.86	122.595
1.51192	1484.37	1278.79	122.817
1.51059	1482.82	1278.74	123.04
1.50927	1481.25	1278.69	123.262
1.50794	1479.69	1278.66	123.485
1.50662	1478.16	1278.67	123.708
1.50531	1476.66	1278.69	123.931
1.50399	1475.19	1278.71	124.154
1.50268	1473.7	1278.75	124.378
1.50137	1472.25	1278.8	124.601
1.50006	1470.79	1278.88	124.825
1.49876	1469.4	1278.98	125.049
1.49745	1467.98	1279.09	125.273
1.49615	1466.58	1279.22	125.498
1.49486	1465.2	1279.34	125.722
1.49356	1463.85	1279.51	125.947
1.49227	1462.51	1279.68	126.172
1.49097	1461.17	1279.87	126.397
1.48969	1459.85	1280.06	126.622
1.4884	1458.56	1280.28	126.848
1.48712	1457.27	1280.51	127.073
1.48583	1455.99	1280.77	127.299
1.48455	1454.69	1281.02	127.525
1.48328	1453.49	1281.3	127.751
1.482	1452.26	1281.6	127.977
1.48073	1451.09	1281.9	128.204
1.47946	1449.85	1282.23	128.431
1.47819	1448.73	1282.56	128.657
1.47692	1447.55	1282.94	128.884
1.47566	1446.31	1283.29	129.111
1.4744	1445.25	1283.67	129.339
1.47314	1444.12	1284.07	129.566
1.47188	1443.02	1284.48	129.794
1.47063	1441.9	1284.9	130.022
1.46937	1440.83	1285.34	130.25
1.46813	1439.74	1285.8	130.478
1.46688	1438.71	1286.27	130.707
1.46563	1437.66	1286.74	130.935
1.46439	1436.65	1287.22	131.164
1.46314	1435.67	1287.75	131.393
1.46191	1434.65	1288.26	131.622
1.46067	1433.65	1288.81	131.851
1.45943	1432.69	1289.36	132.081
1.4582	1431.73	1289.91	132.31
1.45697	1430.82	1290.49	132.54
1.45574	1429.85	1291.09	132.77
1.45452	1428.94	1291.67	133
1.45329	1428.03	1292.31	133.231
1.45207	1427.19	1292.93	133.461
1.45085	1426.3	1293.58	133.692
1.44963	1425.44	1294.23	133.923
1.44842	1424.59	1294.89	134.154
1.4472	1423.74	1295.57	134.385
1.44599	1422.91	1296.26	134.617
1.44478	1422.1	1296.97	134.848
1.44358	1421.32	1297.69	135.08
1.44237	1420.56	1298.42	135.312
1.44117	1419.77	1299.16	135.544
1.43997	1418.99	1299.91	135.776
1.43877	1418.27	1300.7	136.009
1.43757	1417.54	1301.47	136.242
1.43638	1416.8	1302.25	136.474
1.43519	1416.08	1303.06	136.707
1.43399	1415.35	1303.87	136.94
1.43281	1414.68	1304.71	137.174
1.43162	1414	1305.55	137.407
1.43044	1413.4	1306.42	137.641
1.42925	1412.75	1307.28	137.875
1.42807	1412.09	1308.15	138.109
1.4269	1411.47	1309.03	138.343
1.42572	1410.87	1309.95	138.577
1.42455	1410.25	1310.84	138.812
1.42337	1409.65	1311.77	139.047
1.4222	1409.07	1312.7	139.282
1.42104	1408.57	1313.65	139.517
1.41987	1407.99	1314.61	139.752
1.41871	1407.41	1315.59	139.988
1.41754	1406.9	1316.56	140.223
1.41638	1406.37	1317.56	140.459
1.41523	1405.87	1318.54	140.695
1.41407	1405.37	1319.57	140.931
1.41292	1404.85	1320.59	141.167
1.41176	1404.42	1321.64	141.404
1.41061	1403.95	1322.68	141.641
1.40947	1403.49	1323.72	141.877
1.40832	1403.06	1324.81	142.114
1.40718	1402.62	1325.89	142.352
1.40603	1402.21	1326.98	142.589
1.40489	1401.81	1328.07	142.827
1.40375	1401.42	1329.18	143.064
1.40262	1401.01	1330.3	143.302
1.40148	1400.67	1331.42	143.54
1.40035	1400.27	1332.57	143.779
1.39922	1399.95	1333.73	144.017
1.39809	1399.6	1334.88	144.255
1.39696	1399.26	1336.08	144.494
1.39584	1398.95	1337.24	144.733
1.39471	1398.62	1338.43	144.972
1.39359	1398.34	1339.65	145.212
1.39247	1398.03	1340.86	145.451
1.39136	1397.77	1342.08	145.691
1.39024	1397.48	1343.31	145.931
1.38913	1397.25	1344.55	146.171
1.38802	1396.99	1345.81	146.411
1.38691	1396.75	1347.07	146.651
1.3858	1396.51	1348.34	146.891
1.38469	1396.28	1349.63	147.132
1.38359	1396.09	1350.91	147.373
1.38248	1395.9	1352.22	147.614
1.38138	1395.71	1353.53	147.855
1.38028	1395.5	1354.86	148.097
1.37919	1395.32	1356.19	148.338
1.37809	1395.2	1357.53	148.58
1.377	1395.06	1358.86	148.822
1.37591	1394.92	1360.22	149.064
1.37482	1394.78	1361.6	149.306
1.37373	1394.65	1362.97	149.549
1.37264	1394.55	1364.36	149.791
1.37156	1394.45	1365.76	150.034
1.37047	1394.35	1367.15	150.277
1.36939	1394.27	1368.56	150.52
1.36831	1394.18	1369.99	150.763
1.36724	1394.17	1371.43	151.007
1.36616	1394.06	1372.85	151.25
1.36509	1394.03	1374.29	151.494
1.36402	1393.98	1375.77	151.738
1.36295	1393.94	1377.22	151.982
1.36188	1393.93	1378.71	152.227
1.36081	1393.92	1380.19	152.471
1.35975	1393.98	1381.69	152.716
1.35868	1393.98	1383.19	152.961
1.35762	1393.94	1384.69	153.206
1.35656	1394.01	1386.21	153.451
1.3555	1394.02	1387.74	153.696
1.35445	1394.09	1389.28	153.942
1.35339	1394.17	1390.81	154.187
1.35234	1394.17	1392.35	154.433
1.35129	1394.3	1393.92	154.679
1.35024	1394.35	1395.49	154.925
1.34919	1394.45	1397.06	155.172
1.34814	1394.57	1398.64	155.418
1.3471	1394.64	1400.24	155.665
1.34606	1394.79	1401.85	155.912
1.34502	1394.89	1403.43	156.159
1.34398	1395.02	1405.06	156.406
1.34294	1395.13	1406.69	156.654
1.3419	1395.3	1408.31	156.901
1.34087	1395.47	1409.96	157.149
1.33984	1395.61	1411.6	157.397
1.33881	1395.84	1413.26	157.645
1.33778	1396.01	1414.92	157.894
1.33675	1396.18	1416.6	158.142
1.33572	1396.33	1418.27	158.391
1.3347	1396.6	1419.96	158.639
1.33368	1396.79	1421.65	158.888
1.33266	1397.03	1423.36	159.138
1.33164	1397.23	1425.06	159.387
1.33062	1397.49	1426.77	159.636
1.3296	1397.73	1428.51	159.886
1.32859	1398.04	1430.25	160.136
1.32758	1398.25	1431.99	160.386
1.32657	1398.54	1433.73	160.636
1.32556	1398.82	1435.48	160.886
1.32455	1399.08	1437.23	161.137
1.32354	1399.39	1439.01	161.388
1.32254	1399.65	1440.78	161.638
1.32153	1399.99	1442.56	161.889
1.32053	1400.34	1444.36	162.141
1.31953	1400.66	1446.15	162.392
1.31853	1400.99	1447.94	162.643
1.31754	1401.34	1449.76	162.895
1.31654	1401.7	1451.58	163.147
1.31555	1402.03	1453.41	163.399
1.31456	1402.42	1455.25	163.651
1.31357	1402.76	1457.09	163.904
1.31258	1403.19	1458.93	164.156
1.31159	1403.53	1460.78	164.409
1.31061	1403.93	1462.64	164.662
1.30962	1404.34	1464.51	164.915
1.30864	1404.75	1466.37	165.168
1.30766	1405.18	1468.25	165.422
1.30668	1405.54	1470.14	165.675
1.3057	1405.99	1472.03	165.929
1.30472	1406.46	1473.94	166.183
1.30375	1406.86	1475.86	166.437
1.30278	1407.34	1477.76	166.691
1.3018	1407.78	1479.69	166.946
1.30083	1408.26	1481.59	167.2
1.29987	1408.73	1483.53	167.455
1.2989	1409.18	1485.47	167.71
1.29793	1409.7	1487.42	167.965
1.29697	1410.17	1489.36	168.22
1.29601	1410.68	1491.33	168.476
1.29504	1411.19	1493.29	168.732
1.29408	1411.71	1495.27	168.987
1.29313	1412.24	1497.24	169.243
1.29217	1412.74	1499.21	169.499
1.29121	1413.27	1501.23	169.756
1.29026	1413.85	1503.21	170.012
1.28931	1414.43	1505.21	170.269
1.28836	1414.95	1507.2	170.526
1.28741	1415.5	1509.23	170.782
1.28646	1416.07	1511.26	171.04
1.28552	1416.63	1513.29	171.297
1.28457	1417.22	1515.3	171.554
1.28363	1417.84	1517.34	171.812
1.28269	1418.42	1519.38	172.07
1.28174	1419.03	1521.44	172.328
1.28081	1419.63	1523.5	172.586
1.27987	1420.21	1525.55	172.844
1.27893	1420.87	1527.62	173.103
1.278	1421.49	1529.7	173.362
1.27706	1422.11	1531.77	173.62
1.27613	1422.77	1533.86	173.879
1.2752	1423.43	1535.95	174.138
1.27427	1424.08	1538.06	174.398
1.27335	1424.71	1540.14	174.657
1.27242	1425.38	1542.25	174.917
1.2715	1425.98	1544.36	175.177
1.27057	1426.72	1546.48	175.437
1.26965	1427.4	1548.6	175.697
1.26873	1428.13	1550.74	175.957
1.26781	1428.8	1552.86	176.218
1.26689	1429.48	1555.01	176.479
1.26598	1430.18	1557.16	176.739
1.26506	1430.96	1559.31	177
1.26415	1431.63	1561.46	177.262
1.26324	1432.36	1563.61	177.523
1.26233	1433.12	1565.77	177.784
1.26142	1433.83	1567.93	178.046
1.26051	1434.59	1570.07	178.308
1.2596	1435.34	1572.24	178.57
1.2587	1436.1	1574.39	178.832
1.2578	1436.87	1576.56	179.094
1.25689	1437.64	1578.7	179.357
1.25599	1438.37	1580.86	179.62
1.25509	1439.17	1583.04	179.882
1.25419	1439.98	1585.21	180.145
1.2533	1440.74	1587.36	180.408
1.2524	1441.55	1589.52	180.672
1.25151	1442.38	1591.7	180.935
1.25062	1443.17	1593.85	181.199
1.24973	1444	1596.02	181.463
1.24883	1444.8	1598.19	181.727
1.24795	1445.63	1600.36	181.991
1.24706	1446.45	1602.52	182.255
1.24617	1447.29	1604.7	182.52
1.24529	1448.13	1606.87	182.785
1.24441	1449	1609.05	183.049
1.24352	1449.86	1611.21	183.314
1.24264	1450.69	1613.4	183.579
1.24176	1451.53	1615.56	183.845
1.24089	1452.45	1617.74	184.11
1.24001	1453.32	1619.92	184.376
1.23964	1453.72	1620.84	184.489
1.23554	1457.84	1631.08	185.738
1.23148	1462.18	1641.33	186.991
1.22744	1466.6	1651.6	188.247
1.22343	1471.15	1661.87	189.507
1.21945	1475.79	1672.19	190.771
1.2155	1480.55	1682.54	192.039
1.21157	1485.42	1692.89	193.31
1.20766	1490.39	1703.26	194.586
1.20379	1495.47	1713.65	195.865
1.19994	1500.67	1724.06	197.148
1.19611	1505.94	1734.49	198.435
1.19231	1511.34	1744.96	199.726
1.18854	1516.84	1755.42	201.021
1.18479	1522.39	1765.93	202.319
1.18106	1528.08	1776.44	203.621
1.17736	1533.84	1786.98	204.927
1.17368	1539.69	1797.54	206.237
1.17003	1545.66	1808.12	207.55
1.1664	1551.72	1818.7	208.868
1.16279	1557.82	1829.34	210.189
1.15921	1564.09	1839.98	211.514
1.15565	1570.36	1850.62	212.843
1.15211	1576.75	1861.3	214.175
1.1486	1583.18	1871.99	215.511
1.1451	1589.75	1882.71	216.851
1.14163	1596.39	1893.43	218.195
1.13818	1603.1	1904.2	219.543
1.13476	1609.86	1914.97	220.894
1.13135	1616.8	1925.76	222.249
1.12797	1623.68	1936.57	223.608
1.1246	1630.72	1947.37	224.971
1.12126	1637.82	1958.23	226.337
1.11794	1644.98	1969.09	227.707
1.11464	1652.23	1979.98	229.081
1.11136	1659.53	1990.88	230.458
1.1081	1666.9	2001.81	231.84
1.10485	1674.34	2012.74	233.225
1.10163	1681.85	2023.69	234.613
1.09843	1689.4	2034.67	236.006
1.09525	1697.07	2045.66	237.402
1.09209	1704.78	2056.67	238.802
1.08894	1712.56	2067.72	240.206
1.08582	1720.4	2078.75	241.613
1.08271	1728.31	2089.82	243.024
1.07962	1736.25	2100.87	244.439
1.07655	1744.26	2111.97	245.857
1.0735	1752.37	2123.08	247.279
1.07047	1760.51	2134.22	248.705
1.06746	1768.66	2145.36	250.134
1.06446	1776.95	2156.54	251.567
1.06148	1785.22	2167.71	253.004
1.05852	1793.61	2178.89	254.445
1.05557	1802.06	2190.13	255.889
1.05265	1810.47	2201.33	257.337
1.04973	1819.01	2212.6	258.788
1.04684	1827.63	2223.85	260.243
1.04396	1836.28	2235.12	261.702
1.0411	1844.96	2246.42	263.165
1.03826	1853.67	2257.72	264.631
1.03543	1862.48	2269.05	266.1
1.03262	1871.32	2280.4	267.574
1.02982	1880.19	2291.75	269.051
1.02704	1889.17	2303.11	270.531
1.02428	1898.09	2314.52	272.015
1.02153	1907.19	2325.9	273.503
1.0188	1916.25	2337.31	274.995
1.01608	1925.33	2348.77	276.49
1.01338	1934.48	2360.22	277.989
1.01069	1943.68	2371.66	279.491
1.00802	1952.98	2383.14	280.997
1.00536	1962.29	2394.65	282.506
1.00272	1971.66	2406.14	284.019
1.00009	1981.03	2417.66	285.536
0.99748	1990.46	2429.19	287.056
0.99488	1999.95	2440.75	288.58
0.9923	2009.47	2452.29	290.108
0.98973	2019	2463.89	291.639
0.98717	2028.63	2475.47	293.173
0.98463	2038.28	2487.07	294.711
0.9821	2047.92	2498.69	296.253
0.97959	2057.64	2510.32	297.798
0.97708	2067.39	2521.97	299.347
0.9746	2077.17	2533.61	300.9
0.97212	2087.04	2545.29	302.455
0.96966	2096.87	2556.99	304.015
0.96721	2106.77	2568.66	305.578
0.96478	2116.81	2580.4	307.144
0.96236	2126.75	2592.13	308.714
0.95995	2136.74	2603.88	310.288
0.95755	2146.79	2615.61	311.865
0.95517	2156.88	2627.36	313.446
0.9528	2166.96	2639.13	315.03
0.95044	2177.14	2650.92	316.617
0.94809	2187.33	2662.73	318.208
0.94576	2197.51	2674.54	319.803
0.94344	2207.81	2686.38	321.401
0.94113	2218.06	2698.21	323.003
0.93883	2228.33	2710.05	324.608
0.93654	2238.65	2721.93	326.216
0.93427	2248.93	2733.77	327.828
0.93201	2259.32	2745.68	329.444
0.92976	2269.61	2757.58	331.063
0.92752	2279.96	2769.47	332.685
0.92529	2290.39	2781.39	334.311
0.92308	2300.78	2793.32	335.94
0.92087	2311.1	2805.25	337.573
0.91868	2321.57	2817.22	339.209
0.91649	2332.01	2829.16	340.849
0.91432	2342.43	2841.14	342.492
0.91216	2352.91	2853.12	344.139
0.91001	2363.35	2865.12	345.789
0.90788	2373.86	2877.13	347.442
0.90575	2384.33	2889.14	349.099
0.90363	2394.89	2901.16	350.759
0.90152	2405.41	2913.19	352.423
0.89943	2415.92	2925.25	354.09
0.89734	2426.5	2937.31	355.76
0.89527	2437.1	2949.39	357.434
0.8932	2447.72	2961.45	359.112
0.89115	2458.3	2973.54	360.792
0.8891	2468.89	2985.61	362.476
0.88707	2479.53	2997.74	364.163
0.88504	2490.21	3009.86	365.854
0.88303	2500.85	3021.97	367.548
0.88102	2511.48	3034.12	369.246
0.87903	2522.21	3046.27	370.947
0.87704	2532.89	3058.41	372.651
0.87507	2543.59	3070.58	374.358
0.8731	2554.34	3082.74	376.069
0.87114	2565.06	3094.92	377.784
0.8692	2575.79	3107.11	379.501
0.86726	2586.61	3119.29	381.222
0.86533	2597.37	3131.51	382.946
0.86341	2608.16	3143.74	384.674
0.8615	2618.94	3155.94	386.405
0.8596	2629.81	3168.18	388.139
0.8577	2640.59	3180.42	389.876
0.85582	2651.41	3192.65	391.617
0.85395	2662.32	3204.93	393.361
0.85208	2673.14	3217.17	395.109
0.85022	2684.03	3229.44	396.859
0.84838	2694.93	3241.71	398.613
0.84654	2705.88	3254.01	400.371
0.84471	2716.78	3266.31	402.131
0.84288	2727.66	3278.61	403.895
0.84107	2738.64	3290.92	405.662
0.83926	2749.57	3303.24	407.432
0.83747	2760.52	3315.57	409.206
0.83568	2771.49	3327.87	410.983
0.8339	2782.46	3340.24	412.763
0.83213	2793.51	3352.57	414.546
0.83036	2804.53	3364.92	416.333
0.82861	2815.56	3377.28	418.123
0.82686	2826.55	3389.65	419.915
0.82512	2837.62	3402.03	421.712
0.82339	2848.68	3414.39	423.511
0.82166	2859.73	3426.78	425.314
0.81995	2870.78	3439.15	427.12
0.81824	2881.91	3451.58	428.929
0.81654	2893.04	3464	430.741
0.81485	2904.15	3476.4	432.557
0.81316	2915.26	3488.82	434.375
0.81148	2926.39	3501.21	436.197
0.80981	2937.57	3513.67	438.022
0.80815	2948.68	3526.09	439.851
0.80649	2959.87	3538.54	441.682
0.80485	2971.04	3550.98	443.516
0.8032	2982.3	3563.43	445.354
0.80157	2993.48	3575.88	447.195
0.79995	3004.68	3588.34	449.039
0.79833	3015.88	3600.81	450.886
0.79671	3027.15	3613.27	452.736
0.79511	3038.41	3625.74	454.59
0.79351	3049.61	3638.22	456.446
0.79192	3060.89	3650.73	458.306
0.79034	3072.2	3663.22	460.169
0.78876	3083.46	3675.72	462.035
0.78719	3094.77	3688.17	463.903
0.78563	3106.05	3700.75	465.776
0.78407	3117.43	3713.22	467.651
0.78252	3128.69	3725.73	469.529
0.78098	3140.03	3738.24	471.41
0.77944	3151.39	3750.78	473.295
0.77792	3162.73	3763.28	475.182
0.77639	3174.13	3775.8	477.073
0.77488	3185.47	3788.37	478.967
0.77337	3196.91	3800.91	480.863
0.77186	3208.31	3813.45	482.763
0.77037	3219.7	3825.98	484.666
0.76887	3231.12	3838.54	486.572
0.76739	3242.5	3851.08	488.481
0.76591	3253.93	3863.67	490.393
0.76444	3265.4	3876.2	492.308
0.76298	3276.84	3888.77	494.226
0.76152	3288.27	3901.33	496.147
0.76006	3299.71	3913.89	498.071
0.75862	3311.2	3926.46	499.998
0.75718	3322.72	3939.03	501.928
0.75574	3334.21	3951.64	503.861
0.75431	3345.7	3964.22	505.797
0.75289	3357.22	3976.8	507.736
--	--	--	--
--	--	--	--
--	--	--	--
--	--	--	--
--	--	--	--
--	--	--	--
--	--	--	--
--	--	--	--
--	--	--	--
--	--	--	--
--	--	--	--
--	--	--	--
--	--	--	--
--	--	--	--
--	--	--	--
--	--	--	--
--	--	--	--
--	--	--	--
--	--	--	--
--	--	--	--
--	--	--	--
--	--	--	--
--	--	--	--
--	--	--	--
--	--	--	--
--	--	--	--
--	--	--	--
--	--	--	--
--	--	--	--
--	--	--	--
--	--	--	--
--	--	--	--
--	--	--	--
--	--	--	--
--	--	--	--
--	--	--	--
--	--	--	--
--	--	--	--
--	--	--	--
--	--	--	--
--	--	--	--
--	--	--	--
--	--	--	--
--	--	--	--
--	--	--	--
--	--	--	--
--	--	--	--
--	--	--	--
--	--	--	--
--	--	--	--
--	--	--	--
--	--	--	--
--	--	--	--
--	--	--	--
--	--	--	--
--	--	--	--
--	--	--	--
--	--	--	--
--	--	--	--
--	--	--	--
--	--	--	--
--	--	--	--
--	--	--	--
--	--	--	--
--	--	--	--
--	--	--	--
--	--	--	--
--	--	--	--
--	--	--	--
--	--	--	--
--	--	--	--
--	--	--	--
--	--	--	--
--	--	--	--
--	--	--	--
--	--	--	--
--	--	--	--
--	--	--	--
--	--	--	--
--	--	--	--
--	--	--	--
--	--	--	--
--	--	--	--
--	--	--	--
--	--	--	--
--	--	--	--
--	--	--	--
--	--	--	--
--	--	--	--
--	--	--	--
--	--	--	--
--	--	--	--
--	--	--	--
--	--	--	--
--	--	--	--
--	--	--	--
--	--	--	--
--	--	--	--
--	--	--	--
--	--	--	--
--	--	--	--
--	--	--	--
--	--	--	--
--	--	--	--
--	--	--	--
--	--	--	--
--	--	--	--
--	--	--	--
--	--	--	--
--	--	--	--
--	--	--	--
--	--	--	--
--	--	--	--
--	--	--	--
--	--	--	--
--	--	--	--
--	--	--	--
--	--	--	--
--	--	--	--
--	--	--	--
--	--	--	--
--	--	--	--
--	--	--	--
--	--	--	--
--	--	--	--
--	--	--	--
--	--	--	--
--	--	--	--
--	--	--	--
--	--	--	--
--	--	--	--
--	--	--	--
--	--	--	--
--	--	--	--
--	--	--	--
--	--	--	--
--	--	--	--
--	--	--	--
--	--	--	--
--	--	--	--
--	--	--	--
--	--	--	--
--	--	--	--
--	--	--	--
--	--	--	--
--	--	--	--
--	--	--	--
--	--	--	--
--	--	--	--
--	--	--	--
--	--	--	--
--	--	--	--
--	--	--	--
--	--	--	--
--	--	--	--
--	--	--	--
--	--	--	--
--	--	--	--
--	--	--	--
--	--	--	--
--	--	--	--
--	--	--	--
--	--	--	--
--	--	--	--
--	--	--	--
--	--	--	--
--	--	--	--
--	--	--	--
--	--	--	--
--	--	--	--
--	--	--	--
--	--	--	--
--	--	--	--
--	--	--	--
--	--	--	--
--	--	--	--
--	--	--	--
--	--	--	--
--	--	--	--
--	--	--	--
--	--	--	--
--	--	--	--
--	--	--	--
--	--	--	--
--	--	--	--
--	--	--	--
--	--	--	--
--	--	--	--
--	--	--	--
--	--	--	--
--	--	--	--
--	--	--	--
--	--	--	--
--	--	--	--
--	--	--	--
--	--	--	--
--	--	--	--
--	--	--	--
--	--	--	--
--	--	--	--
--	--	--	--
--	--	--	--
--	--	--	--
--	--	--	--
--	--	--	--
--	--	--	--
--	--	--	--
--	--	--	--
--	--	--	--
--	--	--	--
--	--	--	--
--	--	--	--
--	--	--	--
--	--	--	--
--	--	--	--
--	--	--	--
--	--	--	--
--	--	--	--
--	--	--	--
--	--	--	--
--	--	--	--
--	--	--	--
--	--	--	--
--	--	--	--
--	--	--	--
--	--	--	--
--	--	--	--
--	--	--	--
--	--	--	--
--	--	--	--
--	--	--	--
--	--	--	--
--	--	--	--
--	--	--	--
--	--	--	--
--	--	--	--
--	--	--	--
--	--	--	--
--	--	--	--
--	--	--	--
--	--	--	--
--	--	--	--
--	--	--	--
--	--	--	--
--	--	--	--
--	--	--	--
--	--	--	--
--	--	--	--
--	--	--	--
--	--	--	--
--	--	--	--
--	--	--	--
--	--	--	--
--	--	--	--
--	--	--	--
--	--	--	--
--	--	--	--
--	--	--	--
--	--	--	--
--	--	--	--
--	--	--	--
--	--	--	--
--	--	--	--
--	--	--	--
--	--	--	--
--	--	--	--
--	--	--	--
--	--	--	--
--	--	--	--
--	--	--	--
--	--	--	--
--	--	--	--
--	--	--	--
--	--	--	--
--	--	--	--
--	--	--	--
--	--	--	--
--	--	--	--
--	--	--	--
--	--	--	--
--	--	--	--
--	--	--	--
--	--	--	--
--	--	--	--
--	--	--	--
--	--	--	--
--	--	--	--
--	--	--	--
--	--	--	--
--	--	--	--
--	--	--	--
--	--	--	--
--	--	--	--
--	--	--	--
--	--	--	--
--	--	--	--
--	--	--	--
--	--	--	--
--	--	--	--
--	--	--	--
--	--	--	--
--	--	--	--
--	--	--	--
--	--	--	--
--	--	--	--
--	--	--	--
--	--	--	--
--	--	--	--
--	--	--	--
--	--	--	--
--	--	--	--
--	--	--	--
--	--	--	--
--	--	--	--
--	--	--	--
--	--	--	--
--	--	--	--
--	--	--	--
--	--	--	--
--	--	--	--
--	--	--	--
--	--	--	--
--	--	--	--
--	--	--	--
--	--	--	--
--	--	--	--
--	--	--	--
--	--	--	--
--	--	--	--
--	--	--	--
--	--	--	--
--	--	--	--
--	--	--	--
--	--	--	--
--	--	--	--
--	--	--	--
--	--	--	--
--	--	--	--
--	--	--	--
--	--	--	--
--	--	--	--
--	--	--	--
--	--	--	--
--	--	--	--
--	--	--	--
--	--	--	--
--	--	--	--
--	--	--	--
--	--	--	--
--	--	--	--
--	--	--	--
--	--	--	--
--	--	--	--
--	--	--	--
--	--	--	--
--	--	--	--
--	--	--	--
--	--	--	--
--	--	--	--
--	--	--	--
--	--	--	--
--	--	--	--
--	--	--	--
--	--	--	--
--	--	--	--
--	--	--	--
--	--	--	--
--	--	--	--
--	--	--	--
--	--	--	--
--	--	--	--
--	--	--	--
--	--	--	--
--	--	--	--
--	--	--	--
--	--	--	--
--	--	--	--
--	--	--	--
--	--	--	--
--	--	--	--
--	--	--	--
--	--	--	--
--	--	--	--
--	--	--	--
--	--	--	--
--	--	--	--
--	--	--	--
--	--	--	--
--	--	--	--
--	--	--	--
--	--	--	--
--	--	--	--
--	--	--	--
--	--	--	--
--	--	--	--
--	--	--	--
--	--	--	--
--	--	--	--
--	--	--	--
--	--	--	--
--	--	--	--
--	--	--	--
--	--	--	--
--	--	--	--
--	--	--	--
--	--	--	--
--	--	--	--
--	--	--	--
--	--	--	--
--	--	--	--
--	--	--	--
--	--	--	--
--	--	--	--
--	--	--	--
--	--	--	--
--	--	--	--
--	--	--	--
--	--	--	--
--	--	--	--
--	--	--	--
--	--	--	--
--	--	--	--
--	--	--	--
--	--	--	--
--	--	--	--
--	--	--	--
--	--	--	--
--	--	--	--
--	--	--	--
--	--	--	--
--	--	--	--
--	--	--	--
--	--	--	--
--	--	--	--
--	--	--	--
--	--	--	--
--	--	--	--
--	--	--	--
--	--	--	--
--	--	--	--
--	--	--	--
--	--	--	--
--	--	--	--
--	--	--	--
--	--	--	--
--	--	--	--
--	--	--	--
--	--	--	--
--	--	--	--
--	--	--	--
--	--	--	--
--	--	--	--
--	--	--	--
--	--	--	--
--	--	--	--
--	--	--	--
--	--	--	--
--	--	--	--
--	--	--	--
--	--	--	--
--	--	--	--
--	--	--	--
--	--	--	--
--	--	--	--
--	--	--	--
--	--	--	--
--	--	--	--
--	--	--	--
--	--	--	--
--	--	--	--
--	--	--	--
--	--	--	--
--	--	--	--
--	--	--	--
--	--	--	--
--	--	--	--
--	--	--	--
--	--	--	--
--	--	--	--
--	--	--	--
--	--	--	--
--	--	--	--
--	--	--	--
--	--	--	--
--	--	--	--
--	--	--	--
--	--	--	--
--	--	--	--
--	--	--	--
--	--	--	--
--	--	--	--
--	--	--	--
--	--	--	--
--	--	--	--
--	--	--	--
--	--	--	--
--	--	--	--
--	--	--	--
--	--	--	--
--	--	--	--
--	--	--	--
--	--	--	--
--	--	--	--
--	--	--	--
--	--	--	--
--	--	--	--
--	--	--	--
--	--	--	--
--	--	--	--
--	--	--	--
--	--	--	--
--	--	--	--
--	--	--	--
--	--	--	--
--	--	--	--
--	--	--	--
--	--	--	--
--	--	--	--
--	--	--	--
--	--	--	--
--	--	--	--
--	--	--	--
--	--	--	--
--	--	--	--
--	--	--	--
--	--	--	--
--	--	--	--
--	--	--	--
--	--	--	--
--	--	--	--
--	--	--	--
--	--	--	--
--	--	--	--
--	--	--	--
--	--	--	--
--	--	--	--
--	--	--	--
--	--	--	--
--	--	--	--
--	--	--	--
--	--	--	--
--	--	--	--
--	--	--	--
--	--	--	--
--	--	--	--
--	--	--	--
--	--	--	--
--	--	--	--
--	--	--	--
--	--	--	--
--	--	--	--
--	--	--	--
--	--	--	--
--	--	--	--
--	--	--	--
--	--	--	--
--	--	--	--
--	--	--	--
--	--	--	--
--	--	--	--
--	--	--	--
--	--	--	--
--	--	--	--
--	--	--	--
--	--	--	--
--	--	--	--
--	--	--	--
--	--	--	--
--	--	--	--
--	--	--	--
--	--	--	--
--	--	--	--
--	--	--	--
--	--	--	--
--	--	--	--
--	--	--	--
--	--	--	--
--	--	--	--
--	--	--	--
--	--	--	--
--	--	--	--
--	--	--	--
--	--	--	--
--	--	--	--
--	--	--	--
--	--	--	--
--	--	--	--
--	--	--	--
--	--	--	--
--	--	--	--
--	--	--	--
--	--	--	--
--	--	--	--
--	--	--	--
--	--	--	--
--	--	--	--
--	--	--	--
--	--	--	--
--	--	--	--
--	--	--	--
--	--	--	--
--	--	--	--
--	--	--	--
--	--	--	--
--	--	--	--
--	--	--	--
--	--	--	--
--	--	--	--
--	--	--	--
--	--	--	--
--	--	--	--
--	--	--	--
--	--	--	--
--	--	--	--
--	--	--	--
--	--	--	--
--	--	--	--
--	--	--	--
--	--	--	--
--	--	--	--
--	--	--	--
--	--	--	--
--	--	--	--
--	--	--	--
--	--	--	--
--	--	--	--
--	--	--	--
--	--	--	--
--	--	--	--
--	--	--	--
--	--	--	--
--	--	--	--
--	--	--	--
--	--	--	--
--	--	--	--
--	--	--	--
--	--	--	--
--	--	--	--
--	--	--	--
--	--	--	--
--	--	--	--
--	--	--	--
--	--	--	--
--	--	--	--
--	--	--	--
--	--	--	--
--	--	--	--
--	--	--	--
--	--	--	--
--	--	--	--
--	--	--	--
--	--	--	--
--	--	--	--
--	--	--	--
--	--	--	--
--	--	--	--
--	--	--	--
--	--	--	--
--	--	--	--
--	--	--	--
--	--	--	--
--	--	--	--
--	--	--	--
--	--	--	--
--	--	--	--
--	--	--	--
--	--	--	--
--	--	--	--
--	--	--	--
--	--	--	--
--	--	--	--
--	--	--	--
--	--	--	--
--	--	--	--
--	--	--	--
--	--	--	--
--	--	--	--
--	--	--	--
--	--	--	--
--	--	--	--
--	--	--	--
--	--	--	--
--	--	--	--
--	--	--	--
--	--	--	--
--	--	--	--
--	--	--	--
--	--	--	--
--	--	--	--
--	--	--	--
--	--	--	--
--	--	--	--
--	--	--	--
--	--	--	--
--	--	--	--
--	--	--	--
--	--	--	--
--	--	--	--
--	--	--	--
--	--	--	--
--	--	--	--
--	--	--	--
--	--	--	--
--	--	--	--
--	--	--	--
--	--	--	--
--	--	--	--
--	--	--	--
--	--	--	--
--	--	--	--
--	--	--	--
--	--	--	--
--	--	--	--
--	--	--	--
--	--	--	--
--	--	--	--
--	--	--	--
--	--	--	--
--	--	--	--
--	--	--	--
[truncated: 3,731 more rows]

## Sheet: fig.3a
wavelength/nm	Intensity /(a.u.)
	As-grown	PTA in air	PTA in I2
360	173149	108049	61749.9
361	191040	118792	68546.6
362	208315	131430	75428.6
363	223131	140592	81453.4
364	236082	148850	88393.9
365	246599	157264	95104.5
366	255146	163090	100002
367	260024	166409	104237
368	263964	167931	106483
369	263974	168655	109460
370	263896	168569	110007
371	263377	169149	109949
372	265458	168767	109782
373	265451	171321	108449
374	265147	172131	106277
375	266371	173994	105686
376	268544	179045	105235
377	270577	181870	105949
378	273273	185937	107304
379	273711	187050	107064
380	272477	188008	107270
381	270133	190232	109054
382	269814	188712	109844
383	265694	187185	110351
384	263502	184400	111767
385	260042	181651	111639
386	258070	179035	111261
387	252711	176743	112139
388	249096	172985	109800
389	247855	173871	108879
390	246777	175069	108096
391	249057	178438	106719
392	251695	181315	107516
393	256087	187867	108636
394	261914	193662	110241
395	265978	198077	113111
396	268927	202469	114942
397	273542	206103	120073
398	277910	208271	125369
399	282207	209863	130420
400	287432	210448	135334
401	291012	208486	142053
402	299059	207499	148605
403	308113	206514	159678
404	315948	209251	169323
405	326154	209372	182020
406	342191	213929	197697
407	355012	218989	215563
408	367349	225938	235201
409	383870	233393	258983
410	398598	242049	287499
411	413042	251464	317545
412	426102	259876	351078
413	438118	265463	386986
414	445838	271711	423757
415	450078	273605	459931
416	452475	273085	497443
417	453090	274306	535754
418	451038	271478	570489
419	450968	266752	600828
420	444271	260092	623918
421	439191	254439	645084
422	433288	249655	661383
423	422913	243613	668993
424	415055	242099	667684
425	401740	238512	658355
426	389686	236995	648961
427	378272	237378	631787
428	367682	238814	612365
429	355937	238320	587844
430	343253	240135	555481
431	330746	239267	528714
432	319285	238718	497148
433	307522	236633	465848
434	296362	231055	437269
435	283977	225016	407999
436	272571	218549	377771
437	261552	211970	349831
438	250634	204710	321423
439	239880	197092	297004
440	232342	189557	273927
441	223588	185624	251689
442	217479	181001	232323
443	210378	179595	215040
444	206028	176447	199088
445	202389	175332	187272
446	197825	174258	173587
447	195002	173968	164418
448	192152	173284	155144
449	188279	171631	146791
450	183567	170707	141010
451	180793	168872	135233
452	177919	165524	129111
453	174501	162495	124331
454	170511	158216	120115
455	166647	151786	115984
456	161805	147027	110203
457	156623	142085	105795
458	153346	137040	101460
459	150035	131509	97312.1
460	146648	129069	93163.4
461	144404	126664	90658.3
462	141365	123601	87035.2
463	139898	121725	83855.2
464	136665	120167	81517.6
465	136255	120763	78947
466	134552	120383	76962.7
467	133931	119273	75211
468	130993	118677	73163.1
469	129637	117199	71704.5
470	126972	114696	69864.5
471	125382	112498	68267.4
472	122636	108428	66478.1
473	118084	104725	64672.2
474	115645	99865.2	62418.1
475	112300	95695.9	60138.6
476	108663	90057.7	58051
477	104893	86092.6	55870.8
478	100598	82388.2	54160.3
479	97927.8	77424.1	50697.3
480	94157.4	73350.7	48680.6
481	91277.9	70515.8	46179.9
482	89182.7	68727.6	44209.6
483	86882.8	65506.6	42597
484	85546.2	64880.4	41121.5
485	83884.2	62940	39847.9
486	83046.9	62709.5	39073.6
487	82053.1	62543.1	37727.3
488	80626.6	62329.1	37545.7
489	79983.2	60981.6	36597.9
490	79478.3	60398.8	36259.4
491	78897.2	60044.7	35709.9
492	76015.9	59070.3	35666.1
493	74765.4	57066.1	35038.5
494	73500.9	55969	34263.2
495	71997.2	53963.5	34049.9
496	69796.3	51741.6	33585.4
497	68063.1	49683.4	32065.4
498	65513.7	47074.3	31358.2
499	62822.1	45154.8	30375.5
500	59637.6	43709.4	28911.8
501	59551.4	41558	27973.8
502	57316.8	39598.5	27131.9
503	55305.2	38343.8	26010.1
504	54574.9	36569.7	24362.1
505	52529.2	36401.5	23661.5
506	52228.9	35589.5	22542.1
507	50753.7	34733	22317.2
508	50293	34870.1	21487.7
509	49761.9	35116.2	21642.6
510	48920.9	34635.9	21152.2
511	47880.3	34598.9	21053.7
512	47893.4	34317.6	20637.5
513	47581.5	33998.1	20535.6
514	46206.1	34074.6	20374
515	46854.9	34017.7	20106.6
516	46086.2	33057.2	20342.2
517	44350.5	32271.7	20416.1
518	43739.1	32158.2	19429
519	43673.3	31459.2	19831.8
520	42977.4	30271.1	19397.1
521	41002.7	29222.2	19453.6
522	39853.1	28777.8	19286.5
523	38703.9	27226.4	18984.4
524	38168.6	26135.3	18496.3
525	36446.5	25062.6	17944.6
526	35962.9	24091.4	17003.9
527	34705.5	23501.3	16731.6
528	33783.2	22501.2	15919.1
529	32727.7	21650.7	15797.9
530	32253.1	21326.8	14923.9
531	31764.4	21473.7	14318.9
532	31053.7	20892.3	14129.1
533	30223.7	20908.7	14123
534	30801.3	20593.5	13631
535	29101.5	20668.1	13204.6
536	28876.3	20449.5	12973.6
537	29833.9	20866.8	12802.7
538	29442.2	20368.6	12968.6
539	29500.9	20944.3	13072.2
540	28908.6	20943.7	12655.3
541	29049.2	20885.8	13049.5
542	29249.5	21176.7	13178
543	29237.6	21385.2	13088.5
544	29275.8	21128	13048.9
545	29694.7	21394.2	13394.1
546	29046.2	21453.7	13317.2
547	28872.9	21746.3	13748.5
548	29092.6	21232.8	13537.6
549	28489.7	21181.5	13897.2
550	28434	19855.2	13735.6
551	27722.1	20320.8	13652.4
552	26617	19627.9	13756.6
553	26293.5	18566.7	14148.6
554	25366.7	18115.3	13573.9
555	24994.3	17632.4	13458
556	23668.2	16614.5	13393.7
557	22474.9	16303.3	12903.8
558	22147.4	15546.1	12611.3
559	21112	14824.4	12220.6
560	21054.9	14723	11495
561	20115.9	14483.9	10974.9
562	19770.4	13929.1	10494.5
563	19443.6	13790.9	10183.9
564	19129.8	13747.8	10437.1
565	19950.1	13838.9	9597.71
566	19508.6	13769.7	9721.52
567	19731.2	13703.3	9428.46
568	19665.4	13782.5	9404.78
569	19499.1	14006.7	9686.23
570	19030	14290.1	9430.19
571	19196.8	13994.3	9675.41
572	19484.1	14376.7	9096.88
573	19420.3	14441.3	8787.46
574	19649.5	14332.8	8948.86
575	19949.7	14702.5	9409.61
576	19692.4	14982.5	9331.73
577	20207.9	15187.3	9797.72
578	20603.6	15212.4	9431.68
579	20496.4	15783.3	9942.27
580	20658	15798.8	9928.12
581	21197.9	15696.2	9477
582	21626.9	16767.9	10214.6
583	20869.1	15949	10066.5
584	21049.4	16420.4	10706.3
585	21483	16149	10730.7
586	20910.8	16072.9	11378.8
587	20718	15185	11078.9
588	19967.2	14957.8	11146.4
589	20119.4	14572.3	10980.4
590	19319.2	13758	10819.9
591	18398.7	13022.5	11249.7
592	16968.3	12778.5	11222.4
593	16744	11601.2	10364.6
594	16577.6	11551.2	10132.7
595	15502.9	10906.6	9628.13
596	14573.9	10790.9	9599.24
597	14717.6	10379.8	8999.63
598	14692.7	9865.02	8619.62
599	14198.9	10110.6	8476.43
600	14271.7	10152.6	8081.11
601	13692.6	10048.5	8138.63
602	13800.9	9946.06	7555.41
603	14242.7	9843.83	7414.8
604	13935.5	9760.51	7514.49
605	14324.5	9574.91	7576.56
606	13862.5	10015.5	7274.52
607	14157.6	9820.89	7597.08
608	14048.5	10266.4	7407.46
609	14622.2	10466.7	7257.19
610	14127.3	10636.2	7475.34
</Trace>

## Sheet: fig.3b
wavelength/nm	Intensity /(a.u.)
	0 min	5 min	10 min	20 min	40 min	80 min	3days	4days
360	61751.9	61656.7	60620.4	60165.7	62952.4	65309.5	61770.4	58326.5
361	68548.6	68159.7	67366.1	67538	70295.1	72153.5	66731.4	63551.1
362	75430.6	75292.9	75314.1	74398.2	77832.5	76916.1	74062.1	67995
363	81455.4	81938.4	81766.8	80326	84282.8	82165.4	80249.5	71572.8
364	88395.9	87543.4	87990.7	85875.8	89967.1	87627.6	86746.4	75776.3
365	95106.5	94601.1	93772	92077.4	94219.4	91427.6	90948.9	80221
366	100004	100460	99817.2	97793.1	98687.9	93926.5	96990.6	83309.9
367	104239	103841	102895	100750	101148	97695.5	99736.8	86321.5
368	106485	106722	104554	102452	103262	96684.6	103113	88012.4
369	109462	107931	106358	105993	103839	97915.8	104491	91525.9
370	110009	108103	108695	106111	103269	99066.6	105473	93837.3
371	109951	107981	108486	104602	103126	99834.9	105751	96278.5
372	109784	108059	107687	105379	102233	99824.5	106627	98949.9
373	108451	107162	106046	104255	101956	102195	105739	99283.9
374	106279	106663	106764	101984	103107	103311	107724	102607
375	105688	104998	104115	102373	102596	104752	106782	102791
376	105237	104510	103601	100701	104572	105145	106632	103192
377	105951	104891	103928	101985	104921	108100	106658	104679
378	107306	104697	104819	103789	106724	109282	108157	104336
379	107066	106423	105446	104583	106874	108887	109185	103757
380	107272	105777	105901	105692	108075	109556	109471	104081
381	109056	107897	107095	106869	109575	108443	110318	102227
382	109846	109015	107929	107429	110460	108972	111617	102555
383	110353	109085	110184	107606	110741	108148	111773	103197
384	111769	111608	110335	108479	110131	106476	111697	104520
385	111641	110961	110457	109319	109965	105504	112765	105166
386	111263	111641	110790	108342	108720	105553	112639	105203
387	112141	109666	109524	106722	105894	104464	111930	106748
388	109802	108364	107045	105456	105542	102641	111058	106425
389	108881	107448	106333	104936	103922	103370	111724	108208
390	108098	105988	105793	104448	105163	104169	111370	108042
391	106721	106048	105013	103125	104880	106053	111569	110014
392	107518	106542	106170	104324	106360	108256	112501	110635
393	108638	108057	107161	104515	109100	111420	115168	112278
394	110243	109685	109023	107451	112094	114917	117429	114195
395	113113	111631	111058	110476	115054	117545	119846	114012
396	114944	114731	113808	112797	117961	118599	123234	116375
397	120075	117626	118029	116622	121171	122009	126552	117323
398	125371	123428	122748	121347	125982	125035	129939	120101
399	130422	126540	127622	125244	128013	128272	134450	122747
400	135336	132095	132281	129595	133213	129920	138984	128158
401	142055	138695	135929	135354	137300	135182	144327	133192
402	148607	144842	144021	140003	142252	140149	151972	141761
403	159680	154046	150811	147934	150354	146815	160701	150323
404	169325	162724	160521	156927	159517	157997	170316	162367
405	182022	174167	171690	168587	170563	170089	185032	173751
406	197699	188718	186529	180463	185643	185623	201164	188405
407	215565	205937	202447	197145	200794	202993	218407	201874
408	235203	223655	220260	214156	219434	223887	235959	215348
409	258985	247896	242628	234788	241239	247312	257556	230762
410	287501	271182	265614	257855	266495	272884	281244	245019
411	317547	298509	291484	284887	293608	301364	304617	258843
412	351080	332148	320877	312773	323180	328938	331043	271448
413	386988	362454	350966	338476	353522	355669	353809	284031
414	423759	396570	383306	370176	382432	385975	378157	293985
415	459933	424345	414373	396792	412611	408220	399357	303819
416	497445	457541	442190	422426	438736	436015	413057	311234
417	535756	489448	472470	447305	462281	456266	428194	319732
418	570491	518737	495237	472340	486454	474851	440054	322422
419	600830	536306	517779	487519	499220	491970	444126	323954
420	623920	558384	531489	501063	511332	500845	446014	324846
421	645086	570891	541358	507156	521088	507090	443010	325631
422	661385	579947	548935	514637	523717	510354	436843	323779
423	668995	578746	548810	509419	520188	507307	426228	318547
424	667686	577415	543674	504483	515109	500123	412947	311852
425	658357	565138	532080	490858	503688	486299	395934	302768
426	648963	549756	516727	480131	490140	474898	376895	292057
427	631789	533640	499597	462182	471719	457247	361309	281168
428	612367	513193	480279	445083	455072	441405	344802	270988
429	587846	489945	457293	423557	434465	421995	327301	257861
430	555483	466193	435775	403048	412990	397408	308147	245660
431	528716	442713	412512	381013	390802	377636	292167	231923
432	497150	416099	387159	360024	367273	353989	277725	218569
433	465850	392722	365902	338691	345817	331153	262496	207400
434	437271	368731	342362	317011	323343	310747	247345	197739
435	408001	341177	322326	298699	302694	290008	233658	186371
436	377773	319474	299635	278913	284172	268894	220707	178930
437	349833	297306	279382	260808	263183	249093	209318	170663
438	321425	274306	260767	240905	242915	230790	196653	164107
439	297006	253571	241276	223282	226712	215827	185223	158445
440	273929	236378	222353	209634	209623	199184	175301	153386
441	251691	218767	207047	195272	196907	188261	167095	148959
442	232325	203977	193414	183620	184848	177315	159139	145495
443	215042	190142	180871	172341	174570	168536	150587	141764
444	199090	175979	169804	161248	162583	159099	145146	138486
445	187274	167224	160531	151733	155897	152188	140202	134935
446	173589	156303	150589	144173	147118	145875	134512	130381
447	164420	148334	143892	137969	142094	139238	131782	128228
448	155146	141401	137984	132511	136236	134286	128116	123601
449	146793	135017	132236	126727	130337	129328	123678	120079
450	141012	129636	125828	122405	127646	123560	120460	115080
451	135235	125576	122692	119297	122266	118643	118063	111731
452	129113	121509	117493	115656	118996	116239	115220	108253
453	124333	117982	115422	111468	114785	111805	112419	105511
454	120117	112965	110900	107356	111261	107235	109237	101497
455	115986	109546	107200	104700	106568	103499	105951	98748.2
456	110205	104856	103104	99751	102309	98471.7	103169	96508.4
457	105797	101766	98124.3	96576.2	98583.7	94113.2	99992.4	93809.5
458	101462	96041.3	95635.5	92502.7	94649.2	90155	96032.7	92196.5
459	97314.1	93340.4	91409.3	89256.9	89822.4	87597.6	92296.9	90169.9
460	93165.4	88913.2	87307.5	86123.6	87195.1	83815.5	90597.4	89032.1
461	90660.3	86209.1	85139.5	82264.2	83345.9	81223.9	88681.5	88082.2
462	87037.2	83918.3	82110.6	80216.7	81766.6	80025.2	85450.1	88753.6
463	83857.2	80198.2	79341.7	77470.5	79655.5	78267.7	83481.9	86572.2
464	81519.6	77820.5	76828.2	75489.6	78269.9	76961.2	80912.6	85799.6
465	78949	75695.8	74932.2	73777.3	76798.8	75980.3	80499.9	84566.9
466	76964.7	74651.7	73600.1	72507	74908.6	75446.7	79195.6	82809.8
467	75213	72451.5	71803.7	70675.3	73870.4	74492.2	76694.6	81374.2
468	73165.1	70989.7	70660.2	69527	72872.8	72716.7	75709.1	77737.7
469	71706.5	69366.6	68330.4	68407.4	70924.9	71296.9	74512.7	74852.1
470	69866.5	67963.7	67664	66811.1	70188.6	70071.6	73971	73061.4
471	68269.4	66583.2	66368.6	64791.7	68736.4	67738.2	71854.6	69896.6
472	66480.1	64832.4	65050	64466.1	66915.5	65418.5	70393.6	66979.9
473	64674.2	63944.9	62840.2	62306.8	63567	62740.2	67626.1	64205.1
474	62420.1	61725.7	60301.7	60615.4	62010.6	60755.6	66435.4	61073.7
475	60140.6	59130.4	58560.6	58091.5	59738.3	57729.6	63933.5	59146
476	58053	57132.8	57653.5	55019.4	57348.3	55154	60808.3	57985.7
477	55872.8	55642.9	55030	53705.3	54561.3	52761.6	58815.1	54800.2
478	54162.3	52503.8	52938.2	51612.7	51847.9	50335.1	56256.3	53637.3
479	50699.3	50184.7	50223.2	49443.5	48489.4	47617.1	54056.4	52853.9
480	48682.6	47969.2	47444.4	47028.7	47501.2	45682	51415	51051.2
481	46181.9	45526.2	45121	44870.6	45391.9	43914.7	49562.6	50761.6
482	44211.6	44499.2	44095.2	42635	43324	42637.3	47204.6	49614.8
483	42599	42210.6	41751.4	41219.3	41632.7	41032	45234.2	48187
484	41123.5	40517.3	40256.6	39424.3	40412.1	40855.8	44038.8	47295.6
485	39849.9	39505.4	39059.8	38915.1	39886.7	39948.7	42830.5	46936.4
486	39075.6	38215.2	38125.2	37830	39036.4	39707.9	41801.4	45751.5
487	37729.3	37259.3	37446.9	36865.8	38852.3	38667.1	40867.7	43855.6
488	37547.7	36992.3	36174.5	36469.5	38163.6	38870.3	40088.6	43122.3
489	36599.9	36406.3	35991	35988.6	38168.3	38002.6	39419.7	41832.6
490	36261.4	35600.7	35942.8	35746	37463.7	37456.6	39177.5	40988.2
491	35711.9	35457.5	35028.8	35474	38092.2	37040.9	38445.8	39542.2
492	35668.1	34893.6	35608.9	35009.6	36777	36599.3	38059.2	37924.1
493	35040.5	34650.8	34567.7	34394.2	35915.1	35109.4	37488.8	36430.9
494	34265.2	33893.4	34110.2	33693.2	35261.6	34503.5	36818.7	35373.6
495	34051.9	33428.5	33066.5	32721.3	35032.7	33464.4	35241.4	34049.5
496	33587.4	33174.9	32531	32458.6	33934.7	32287.4	34588.5	33196.6
497	32067.4	32060.2	32461.7	31806.2	32202.9	31281.4	33666.6	31317.7
498	31360.2	30930.9	30892.1	31020.6	31610.1	29677	32748.1	31127.3
499	30377.5	30657.2	30363	30020.1	29879	28687.7	31552.4	30382.4
500	28913.8	29247.8	28716.3	28809	28674.9	27907.1	30557.2	29950
501	27975.8	28132.3	27552.7	27374.2	27738.6	26073.4	29428.9	28575.1
502	27133.9	26775.6	26466.5	26039.6	26380.6	25605.4	28481.2	28599
503	26012.1	25908.6	25603	24991.9	25307.3	24765.2	27663.7	28169.2
504	24364.1	24844.3	24314.6	24035	24923.6	23948.4	26379.4	28212.3
505	23663.5	23745.5	23539.2	23588.9	23755.5	23974.2	25172.5	28035.3
506	22544.1	23013.3	23115.7	22911	23275.4	22911	24878.2	27068.7
507	22319.2	22434.5	22051	22289.1	22825.5	22552.3	25019.7	27365.6
508	21489.7	21535	21962.9	21613	22876.9	22718.3	23574.5	26807
509	21644.6	21406.8	21341	21017.2	21821.7	22277.2	23527.4	26231.6
510	21154.2	20744.8	21240.6	20655.9	21718.6	22812.2	22789.3	25880.8
511	21055.7	20800.8	20609.6	21127.1	21524.8	22126.6	23060	25062.6
512	20639.5	20371.2	21038.2	20749.4	21605.7	21910	22462.2	24533.9
513	20537.6	20470.7	20457.9	20609.6	21676.7	21843.9	22373.8	24105.2
514	20376	19895	20050.2	20288.1	21801.4	21294.3	22036.8	23374.7
515	20108.6	20165.8	19944.9	20007.2	21551.3	21769.7	21868.5	22333.9
516	20344.2	19871.5	19714.8	19936.7	20976.4	20989.4	22248.8	21890.8
517	20418.1	19753.2	19734.8	19966.1	21038.4	21091	20962.2	21693
518	19431	20020.6	20057.7	19748.3	21276.8	20456.9	20644.7	20599.7
519	19833.8	19414.2	19570.9	20035.7	20994.7	20096.8	20776.9	19894.9
520	19399.1	19142.9	19991.4	19775.3	20186.2	19033.6	20666.5	19580.5
521	19455.6	18911.6	19554.8	19144.7	19903.2	18619.5	19820.2	18871.4
522	19288.5	19086.5	19067.7	19005.8	18997.7	18739.3	19503.8	17945.2
523	18986.4	19146.3	18539.2	18544.6	18777.7	17891.4	18994.5	17536.4
524	18498.3	18509.2	17843.3	17818.8	18148.9	16904.7	19139.6	17150.3
525	17946.6	17326.2	17477.2	17806.6	17661.1	16640	18023.5	16928.2
526	17005.9	17177.1	16804.3	17041.8	17196.4	16299	17602.4	16318.4
527	16733.6	16844.5	17077.4	16312.1	16151.3	15732.7	16894.4	16137.5
528	15921.1	16077	16088.2	15378.3	15653.9	15300.4	16480.7	16319.2
529	15799.9	15376.9	15348.9	14987.5	15430.1	14651.4	15870	16301.4
530	14925.9	14660.9	14903.3	14534.1	15047.1	14610.2	15653.3	15467.2
531	14320.9	14640.8	14301.1	14221.9	14672	14357.7	15209.8	15756.3
532	14131.1	14182.3	13835.5	13892.4	14145.3	14170.9	14969.7	15737.3
533	14125	13825.1	13596.6	13459.5	14513.6	13610.9	14665	15407.8
534	13633	13498.1	13647.4	13308.7	13968.9	13937.3	14505.8	15123.1
535	13206.6	13226.8	13359.4	13128.7	13864	14256.1	13852.4	15331.9
536	12975.6	13152.3	13163.9	13638.8	14362.9	13974.8	14441.1	15765
537	12804.7	13168.8	12996.9	13122.2	13929.3	14197.4	14235.3	14937.7
538	12970.6	13017.5	13512.9	13070.3	13955.6	14034.8	13665.4	14885.1
539	13074.2	13021.2	13192	13233.2	13701.6	14320.2	14093.3	14962.5
540	12657.3	13062.7	13053.8	12864.4	13986.1	13986.1	14069	14871.2
541	13051.5	13090.2	13349.3	13158.7	14189.1	14528.6	13938.9	14713.3
542	13180	12799.5	13078.1	12868.4	14279.6	14600.3	14063.9	14465.4
543	13090.5	12810.5	13388.5	13174.8	14514.6	14273.7	14144.2	13981.6
544	13050.9	13247.5	13640.8	13586.4	14609	14264.1	13919.2	13807.2
545	13396.1	13335.3	13244	13025.1	14418	14798.2	13764.1	13183.2
546	13319.2	13521	13738	13258.1	14915.1	14973.2	13829.8	13065.5
547	13750.5	13381.6	13360.1	13277.1	14826.5	14666.6	13839.6	12969.7
548	13539.6	13774.5	13378.8	13561.2	15137.9	14850.4	13381.9	12553.6
549	13899.2	13324.9	13532.9	13964.4	14864.8	14572.9	13588.7	12288.2
550	13737.6	13500.6	13634.7	13715.8	14878.8	13824.9	13528.7	11817.4
551	13654.4	13663.8	13491.3	13670.1	14567.3	13933.6	13378.4	11669.4
552	13758.6	13711.3	14026.8	13805.9	14244.6	13477.8	13231.7	11190.7
553	14150.6	13468.3	13534.9	13547.6	14299.7	13071.7	13040	11073.2
554	13575.9	13323.8	13483.4	13652.5	13588.7	12800.6	13142	10988.7
555	13460	13260.6	13270.3	13337.8	13321.7	12353.9	12874.8	10402.8
556	13395.7	13000.4	13194.8	12955.1	13065.2	11788.7	12657	10499.5
557	12905.8	12270.9	12769.1	12049.5	12310	11369	12244.8	9946.61
558	12613.3	12269.7	12459.5	11942.5	11991.6	11268.5	11772.4	9871.79
559	12222.6	11522.2	11624.2	11749.1	11430.2	10641.1	11440	10134.9
560	11497	11592.9	11302.1	11249.2	11133.6	10565.3	10829.6	10225
561	10976.9	10976.9	11123.5	10950.2	10786.9	10330.4	11073.5	10237.1
562	10496.5	10610.8	10936.8	10785.6	10738.5	10190.7	10607.5	9881.51
563	10185.9	10287.5	10436.5	10185.9	10799	10131.7	10280.7	10087.6
564	10439.1	10125.1	10131.9	10176.3	10295.8	10012.5	10545	10033
565	9599.71	10126.4	9895.77	9737.41	10357.1	9888.88	10143.6	10322.7
566	9723.52	9661.02	9643.66	9299.96	10154	10157.5	10167.9	10227
567	9430.46	9465.45	9049.17	9612.37	9864.26	9836.27	9818.77	10140.6
568	9406.78	9635.89	9678.19	9699.33	9995.43	10192.8	10182.3	10503
569	9688.23	9656.25	9585.19	9570.98	10157.2	10210.5	9951.15	10054.2
570	9432.19	9328.34	9396.38	9675.71	10109	10424.2	9983.7	10155.6
571	9677.41	9435.47	9471.58	9341.58	10121.6	10428.6	9395.75	10302.2
572	9098.88	9364.67	9051.55	9441.13	10253.1	10417	9801.6	10278.6
573	8789.46	9583.48	9283.42	9795.72	10319	10443.5	9872.57	10509.4
574	8950.86	9303.88	9322.26	9502.45	10385.1	10716.1	9712.07	10554.3
575	9411.61	9607.76	9548.54	9711.39	10958.8	10618.2	10188.8	10351.7
576	9333.73	9445.46	9337.45	9899.86	11024.8	10812.5	9952.01	10395.3
577	9799.72	9713.52	9676.05	9747.25	10590.5	11197.7	9942.13	9960.86
578	9433.68	9494	9954	9697.6	10908	11145.6	10210.4	10104.8
579	9944.27	9682.78	9948.06	10171.7	11035.8	11638.6	10467.3	10148.9
580	9930.12	10257.7	10116.8	10482.5	11118.7	11602.5	10189.1	9834.9
581	9479	9923.43	10536.5	10574.8	11521.4	11494.5	10463.7	10076.7
582	10216.6	10074	10351.5	10844.8	11546.4	12116.9	10544.2	9476.66
583	10068.5	10725.5	10725.5	10737.1	12206.9	11728.6	10095.7	9291.02
584	10708.3	10308.4	11151.5	10661.3	12202.6	11892.7	10998.5	9089.01
585	10732.7	10473	10854.7	11047.5	12165.1	11968.3	10984.5	8655.55
586	11380.8	10986	10808.3	11214.9	12300.8	12059.9	10591.2	8672.84
587	11080.9	11255.5	11493.6	11013.5	12410.3	11434.1	10870.6	8177.08
588	11148.4	11020.8	11543.2	11511.3	12544.3	11252.1	10765.6	8078.52
589	10982.4	11543.8	11676.1	11599.9	11864.6	10621.5	10497.2	8007.61
590	10821.9	11511.4	11233.2	11168.7	11531.6	10487.2	10342.1	7697.62
591	11251.7	11028.3	11129.9	11113.6	11255.8	9757.42	10305.6	7642.46
592	11224.4	11085.3	10570.1	10909.5	10819.5	9830.02	10128.5	7311.92
593	10366.6	10942.7	10498.3	10555.9	10761.6	8918.17	10399.5	7790.94
594	10134.7	10524	10710.4	10014.6	10051.9	9140.88	9612.94	7393.7
595	9630.13	10099.9	10008.5	10012.6	9971.04	9027.33	9330.8	7942.43
596	9601.24	9271.53	9446.82	9046.16	9029.47	8595.45	9296.57	7122.5
597	9001.63	8997.43	8955.42	8926.01	8963.82	8106.83	8963.82	7266.74
598	8621.62	8389.03	8625.85	8625.85	8570.87	8076.11	8731.57	7594.08
599	8478.43	8282.43	8303.74	8597.74	8563.65	7800.98	8589.22	7741.33
600	8083.11	8203.31	8044.47	7928.57	8353.56	7941.45	8207.6	7756.86
601	8140.63	7794.59	8045.47	8080.07	8417.48	7976.26	7907.05	7336.1
602	7557.41	7823.27	7478.97	7718.67	8311.41	7901.72	8272.18	7696.88
603	7416.8	7500.33	7592.65	7645.4	7948.75	8639.01	8054.26	7605.84
604	7516.49	7436.68	7432.24	7711.6	8429.98	8017.57	8092.95	8106.26
605	7578.56	7712.53	7766.12	7721.46	8391.33	8360.07	7650.01	8118.91
606	7276.52	7676.73	7388.94	7829.63	8130.93	8445.74	7969.03	8099.45
607	7599.08	7621.75	7667.09	7893.77	8460.52	8424.25	8496.79	8111.4
608	7409.46	7299.77	7423.17	7583.13	8127.03	8172.74	7880.22	8159.03
609	7259.19	7489.9	7582.18	7656.01	8569.71	8320.51	8265.13	8320.51
610	7477.34	7742.86	7332.94	7826.71	8329.83	8707.19	8492.88	8185.41

## Sheet: fig.3c
1.7 mW		3.78 mW		5.5 mW		8.4 mW		10.8 mW		10.35 mW		12.8 mW		18.5 mW
wavelength/nm	Intensity/(a.u.)	wavelength/nm	Intensity/(a.u.)	wavelength/nm	Intensity/(a.u.)	wavelength/nm	Intensity/(a.u.)	wavelength/nm	Intensity/(a.u.)	wavelength/nm	Intensity/(a.u.)	wavelength/nm	Intensity/(a.u.)	wavelength/nm	Intensity/(a.u.)
269.999	149	269.999	199	269.999	211	269.999	215	269.999	241	269.999	223	269.999	257	269.999	282
270.339	209	270.339	227	270.339	209	270.339	240	270.339	270	270.339	234	270.339	263	270.339	322
270.68	220	270.68	229	270.68	264	270.68	269	270.68	299	270.68	284	270.68	325	270.68	348
271.021	252	271.021	253	271.021	270	271.021	299	271.021	290	271.021	273	271.021	305	271.021	336
271.362	247	271.362	264	271.362	260	271.362	304	271.362	318	271.362	298	271.362	307	271.362	316
271.702	269	271.702	267	271.702	283	271.702	294	271.702	286	271.702	282	271.702	309	271.702	344
272.043	279	272.043	250	272.043	256	272.043	300	272.043	308	272.043	299	272.043	273	272.043	319
272.384	265	272.384	269	272.384	290	272.384	286	272.384	300	272.384	277	272.384	297	272.384	307
272.724	313	272.724	267	272.724	275	272.724	285	272.724	295	272.724	282	272.724	268	272.724	315
273.065	260	273.065	277	273.065	269	273.065	282	273.065	295	273.065	281	273.065	302	273.065	261
273.406	265	273.406	260	273.406	275	273.406	268	273.406	297	273.406	281	273.406	301	273.406	321
273.747	289	273.747	268	273.747	278	273.747	292	273.747	292	273.747	282	273.747	314	273.747	316
274.087	270	274.087	266	274.087	289	274.087	286	274.087	285	274.087	306	274.087	299	274.087	322
274.428	285	274.428	255	274.428	286	274.428	269	274.428	291	274.428	284	274.428	299	274.428	318
274.769	277	274.769	307	274.769	276	274.769	297	274.769	297	274.769	307	274.769	302	274.769	315
275.109	302	275.109	306	275.109	277	275.109	279	275.109	298	275.109	302	275.109	293	275.109	321
275.45	288	275.45	302	275.45	272	275.45	285	275.45	297	275.45	274	275.45	290	275.45	337
275.791	274	275.791	308	275.791	286	275.791	288	275.791	299	275.791	292	275.791	315	275.791	352
276.132	277	276.132	315	276.132	271	276.132	291	276.132	307	276.132	274	276.132	283	276.132	350
276.472	306	276.472	321	276.472	298	276.472	283	276.472	315	276.472	340	276.472	312	276.472	330
276.813	296	276.813	292	276.813	296	276.813	299	276.813	338	276.813	324	276.813	290	276.813	384
277.154	311	277.154	309	277.154	306	277.154	315	277.154	342	277.154	348	277.154	327	277.154	359
277.494	314	277.494	325	277.494	330	277.494	371	277.494	399	277.494	355	277.494	376	277.494	437
277.835	321	277.835	334	277.835	378	277.835	400	277.835	451	277.835	423	277.835	480	277.835	559
278.176	325	278.176	422	278.176	444	278.176	553	278.176	615	278.176	579	278.176	613	278.176	787
278.516	349	278.516	421	278.516	497	278.516	570	278.516	680	278.516	608	278.516	706	278.516	890
278.857	328	278.857	441	278.857	466	278.857	555	278.857	610	278.857	628	278.857	630	278.857	864
279.198	345	279.198	420	279.198	465	279.198	543	279.198	615	279.198	610	279.198	627	279.198	804
279.538	314	279.538	373	279.538	417	279.538	464	279.538	509	279.538	479	279.538	564	279.538	671
279.879	295	279.879	342	279.879	359	279.879	402	279.879	419	279.879	400	279.879	439	279.879	501
280.22	299	280.22	307	280.22	316	280.22	370	280.22	353	280.22	358	280.22	371	280.22	415
280.56	320	280.56	346	280.56	328	280.56	348	280.56	349	280.56	331	280.56	364	280.56	387
280.901	325	280.901	325	280.901	341	280.901	353	280.901	365	280.901	343	280.901	341	280.901	381
281.242	304	281.242	346	281.242	304	281.242	335	281.242	340	281.242	328	281.242	359	281.242	357
281.582	300	281.582	330	281.582	323	281.582	338	281.582	350	281.582	369	281.582	355	281.582	380
281.923	271	281.923	306	281.923	332	281.923	337	281.923	341	281.923	324	281.923	340	281.923	378
282.263	332	282.263	323	282.263	332	282.263	329	282.263	359	282.263	347	282.263	347	282.263	383
282.604	309	282.604	319	282.604	333	282.604	340	282.604	353	282.604	342	282.604	372	282.604	386
282.945	314	282.945	336	282.945	330	282.945	351	282.945	346	282.945	367	282.945	365	282.945	401
283.285	301	283.285	330	283.285	338	283.285	342	283.285	395	283.285	371	283.285	383	283.285	402
283.626	310	283.626	347	283.626	352	283.626	416	283.626	410	283.626	395	283.626	451	283.626	504
283.967	354	283.967	409	283.967	478	283.967	567	283.967	606	283.967	588	283.967	698	283.967	823
284.307	388	284.307	504	284.307	616	284.307	814	284.307	905	284.307	818	284.307	969	284.307	1283
284.648	418	284.648	534	284.648	615	284.648	828	284.648	915	284.648	841	284.648	1001	284.648	1296
284.989	419	284.989	518	284.989	613	284.989	766	284.989	868	284.989	794	284.989	910	284.989	1193
285.329	348	285.329	517	285.329	577	285.329	708	285.329	823	285.329	737	285.329	888	285.329	1132
285.67	364	285.67	457	285.67	500	285.67	596	285.67	643	285.67	592	285.67	712	285.67	907
286.01	344	286.01	395	286.01	392	286.01	455	286.01	471	286.01	443	286.01	503	286.01	624
286.351	342	286.351	323	286.351	351	286.351	382	286.351	389	286.351	402	286.351	423	286.351	447
286.692	323	286.692	332	286.692	358	286.692	353	286.692	388	286.692	379	286.692	398	286.692	449
287.032	300	287.032	317	287.032	356	287.032	357	287.032	378	287.032	357	287.032	410	287.032	460
287.373	342	287.373	347	287.373	348	287.373	368	287.373	378	287.373	357	287.373	408	287.373	451
287.713	305	287.713	314	287.713	336	287.713	394	287.713	398	287.713	369	287.713	395	287.713	441
288.054	319	288.054	334	288.054	331	288.054	370	288.054	392	288.054	386	288.054	409	288.054	458
288.395	323	288.395	352	288.395	360	288.395	388	288.395	399	288.395	379	288.395	359	288.395	482
288.735	293	288.735	332	288.735	367	288.735	356	288.735	392	288.735	396	288.735	436	288.735	494
289.076	341	289.076	352	289.076	356	289.076	363	289.076	402	289.076	423	289.076	384	289.076	479
289.416	318	289.416	350	289.416	375	289.416	390	289.416	427	289.416	381	289.416	434	289.416	488
289.757	317	289.757	325	289.757	364	289.757	392	289.757	400	289.757	384	289.757	430	289.757	481
290.097	306	290.097	333	290.097	364	290.097	368	290.097	420	290.097	399	290.097	437	290.097	448
290.438	291	290.438	313	290.438	380	290.438	372	290.438	426	290.438	403	290.438	427	290.438	488
290.779	320	290.779	353	290.779	355	290.779	401	290.779	424	290.779	400	290.779	414	290.779	500
291.119	334	291.119	318	291.119	368	291.119	395	291.119	429	291.119	404	291.119	405	291.119	476
291.46	341	291.46	312	291.46	374	291.46	401	291.46	440	291.46	396	291.46	430	291.46	478
291.8	337	291.8	336	291.8	362	291.8	418	291.8	420	291.8	406	291.8	437	291.8	480
292.141	327	292.141	360	292.141	375	292.141	400	292.141	443	292.141	403	292.141	434	292.141	508
292.481	341	292.481	365	292.481	358	292.481	419	292.481	448	292.481	384	292.481	447	292.481	508
292.822	304	292.822	349	292.822	391	292.822	411	292.822	438	292.822	438	292.822	442	292.822	526
293.162	333	293.162	327	293.162	386	293.162	400	293.162	458	293.162	408	293.162	447	293.162	526
293.503	342	293.503	379	293.503	373	293.503	397	293.503	480	293.503	410	293.503	446	293.503	536
293.844	315	293.844	376	293.844	397	293.844	441	293.844	478	293.844	446	293.844	472	293.844	552
294.184	326	294.184	367	294.184	349	294.184	411	294.184	465	294.184	408	294.184	476	294.184	540
294.525	300	294.525	335	294.525	397	294.525	452	294.525	482	294.525	442	294.525	470	294.525	551
294.865	333	294.865	346	294.865	370	294.865	441	294.865	479	294.865	442	294.865	503	294.865	544
295.206	331	295.206	386	295.206	434	295.206	444	295.206	518	295.206	469	295.206	569	295.206	594
295.546	329	295.546	368	295.546	406	295.546	473	295.546	532	295.546	483	295.546	534	295.546	627
295.887	349	295.887	359	295.887	383	295.887	500	295.887	513	295.887	525	295.887	529	295.887	609
296.227	365	296.227	376	296.227	406	296.227	478	296.227	522	296.227	505	296.227	579	296.227	593
296.568	324	296.568	394	296.568	395	296.568	466	296.568	537	296.568	509	296.568	536	296.568	626
296.908	353	296.908	378	296.908	407	296.908	470	296.908	509	296.908	489	296.908	537	296.908	561
297.249	335	297.249	368	297.249	398	297.249	460	297.249	494	297.249	474	297.249	524	297.249	598
297.589	362	297.589	384	297.589	412	297.589	455	297.589	492	297.589	463	297.589	552	297.589	607
297.93	358	297.93	396	297.93	409	297.93	468	297.93	501	297.93	480	297.93	541	297.93	567
298.27	356	298.27	396	298.27	416	298.27	445	298.27	516	298.27	470	298.27	518	298.27	580
298.611	363	298.611	398	298.611	413	298.611	455	298.611	507	298.611	480	298.611	520	298.611	581
298.951	335	298.951	390	298.951	402	298.951	464	298.951	555	298.951	491	298.951	517	298.951	607
299.292	359	299.292	390	299.292	398	299.292	486	299.292	486	299.292	502	299.292	516	299.292	613
299.632	344	299.632	377	299.632	386	299.632	506	299.632	506	299.632	508	299.632	538	299.632	592
299.973	344	299.973	391	299.973	409	299.973	518	299.973	505	299.973	496	299.973	538	299.973	633
300.313	343	300.313	410	300.313	405	300.313	506	300.313	533	300.313	532	300.313	564	300.313	617
300.654	357	300.654	390	300.654	406	300.654	471	300.654	512	300.654	492	300.654	547	300.654	626
300.994	336	300.994	381	300.994	415	300.994	456	300.994	523	300.994	492	300.994	556	300.994	622
301.335	368	301.335	383	301.335	430	301.335	492	301.335	527	301.335	522	301.335	544	301.335	619
301.675	349	301.675	360	301.675	399	301.675	482	301.675	550	301.675	514	301.675	562	301.675	629
302.016	356	302.016	386	302.016	407	302.016	482	302.016	546	302.016	538	302.016	535	302.016	657
302.356	372	302.356	402	302.356	419	302.356	467	302.356	537	302.356	523	302.356	533	302.356	660
302.697	328	302.697	390	302.697	408	302.697	489	302.697	540	302.697	529	302.697	559	302.697	623
303.037	359	303.037	402	303.037	437	303.037	464	303.037	523	303.037	495	303.037	569	303.037	636
303.378	360	303.378	367	303.378	437	303.378	479	303.378	560	303.378	500	303.378	570	303.378	636
303.718	358	303.718	396	303.718	415	303.718	513	303.718	555	303.718	520	303.718	586	303.718	609
304.058	346	304.058	401	304.058	438	304.058	501	304.058	540	304.058	528	304.058	548	304.058	661
304.399	367	304.399	413	304.399	413	304.399	526	304.399	545	304.399	529	304.399	561	304.399	662
304.739	362	304.739	422	304.739	401	304.739	517	304.739	565	304.739	537	304.739	578	304.739	662
305.08	369	305.08	413	305.08	417	305.08	516	305.08	570	305.08	525	305.08	578	305.08	645
305.42	356	305.42	407	305.42	437	305.42	511	305.42	549	305.42	554	305.42	588	305.42	629
305.761	360	305.761	371	305.761	424	305.761	496	305.761	557	305.761	521	305.761	561	305.761	654
306.101	384	306.101	387	306.101	430	306.101	512	306.101	549	306.101	525	306.101	550	306.101	659
306.442	354	306.442	401	306.442	451	306.442	516	306.442	582	306.442	545	306.442	588	306.442	681
306.782	377	306.782	388	306.782	475	306.782	548	306.782	555	306.782	522	306.782	605	306.782	657
307.122	364	307.122	386	307.122	461	307.122	524	307.122	567	307.122	532	307.122	597	307.122	673
307.463	372	307.463	396	307.463	453	307.463	525	307.463	573	307.463	533	307.463	598	307.463	668
307.803	366	307.803	386	307.803	424	307.803	520	307.803	553	307.803	552	307.803	572	307.803	687
308.144	374	308.144	416	308.144	419	308.144	547	308.144	556	308.144	552	308.144	599	308.144	682
308.484	350	308.484	406	308.484	415	308.484	539	308.484	595	308.484	560	308.484	612	308.484	670
308.824	345	308.824	428	308.824	417	308.824	529	308.824	589	308.824	553	308.824	595	308.824	675
309.165	335	309.165	426	309.165	458	309.165	528	309.165	555	309.165	531	309.165	604	309.165	715
309.505	375	309.505	457	309.505	441	309.505	549	309.505	584	309.505	543	309.505	616	309.505	681
309.846	323	309.846	444	309.846	461	309.846	544	309.846	617	309.846	532	309.846	582	309.846	696
310.186	352	310.186	396	310.186	450	310.186	559	310.186	569	310.186	534	310.186	605	310.186	706
310.526	363	310.526	411	310.526	447	310.526	542	310.526	598	310.526	552	310.526	587	310.526	679
310.867	389	310.867	393	310.867	444	310.867	559	310.867	582	310.867	566	310.867	638	310.867	685
311.207	376	311.207	411	311.207	444	311.207	485	311.207	570	311.207	573	311.207	592	311.207	692
311.548	364	311.548	396	311.548	443	311.548	513	311.548	602	311.548	537	311.548	588	311.548	710
311.888	374	311.888	393	311.888	451	311.888	521	311.888	571	311.888	564	311.888	607	311.888	676
312.228	373	312.228	405	312.228	433	312.228	540	312.228	595	312.228	581	312.228	611	312.228	696
312.569	354	312.569	411	312.569	422	312.569	546	312.569	608	312.569	566	312.569	652	312.569	708
312.909	383	312.909	400	312.909	457	312.909	539	312.909	573	312.909	560	312.909	583	312.909	659
313.25	352	313.25	399	313.25	460	313.25	552	313.25	611	313.25	549	313.25	622	313.25	698
313.59	376	313.59	397	313.59	472	313.59	539	313.59	620	313.59	557	313.59	588	313.59	699
313.93	356	313.93	403	313.93	466	313.93	551	313.93	591	313.93	557	313.93	595	313.93	678
314.271	373	314.271	419	314.271	461	314.271	545	314.271	579	314.271	552	314.271	619	314.271	688
314.611	375	314.611	407	314.611	450	314.611	538	314.611	581	314.611	567	314.611	612	314.611	709
314.951	365	314.951	412	314.951	478	314.951	542	314.951	612	314.951	559	314.951	645	314.951	703
315.292	374	315.292	394	315.292	459	315.292	544	315.292	553	315.292	584	315.292	614	315.292	696
315.632	360	315.632	406	315.632	459	315.632	559	315.632	582	315.632	553	315.632	612	315.632	686
315.972	372	315.972	409	315.972	425	315.972	562	315.972	590	315.972	551	315.972	653	315.972	733
316.313	376	316.313	410	316.313	446	316.313	501	316.313	590	316.313	586	316.313	618	316.313	727
316.653	343	316.653	415	316.653	477	316.653	533	316.653	611	316.653	576	316.653	636	316.653	697
316.993	376	316.993	393	316.993	457	316.993	545	316.993	599	316.993	570	316.993	609	316.993	738
317.334	367	317.334	436	317.334	481	317.334	549	317.334	624	317.334	599	317.334	615	317.334	710
317.674	336	317.674	424	317.674	468	317.674	534	317.674	593	317.674	553	317.674	610	317.674	719
318.014	388	318.014	421	318.014	467	318.014	547	318.014	593	318.014	575	318.014	576	318.014	739
318.355	372	318.355	419	318.355	481	318.355	571	318.355	599	318.355	575	318.355	637	318.355	716
318.695	378	318.695	403	318.695	448	318.695	542	318.695	584	318.695	575	318.695	621	318.695	735
319.035	393	319.035	413	319.035	453	319.035	566	319.035	612	319.035	594	319.035	633	319.035	713
319.376	353	319.376	402	319.376	486	319.376	582	319.376	591	319.376	547	319.376	599	319.376	746
319.716	388	319.716	417	319.716	448	319.716	531	319.716	597	319.716	562	319.716	621	319.716	732
320.056	369	320.056	406	320.056	450	320.056	566	320.056	597	320.056	587	320.056	640	320.056	701
320.397	360	320.397	423	320.397	456	320.397	588	320.397	615	320.397	578	320.397	598	320.397	729
320.737	354	320.737	438	320.737	484	320.737	558	320.737	588	320.737	578	320.737	614	320.737	725
321.077	339	321.077	444	321.077	487	321.077	558	321.077	609	321.077	598	321.077	586	321.077	730
321.417	387	321.417	422	321.417	435	321.417	553	321.417	625	321.417	590	321.417	600	321.417	735
321.758	368	321.758	434	321.758	463	321.758	559	321.758	606	321.758	588	321.758	641	321.758	720
322.098	363	322.098	412	322.098	447	322.098	571	322.098	645	322.098	559	322.098	621	322.098	715
322.438	373	322.438	422	322.438	456	322.438	560	322.438	601	322.438	554	322.438	610	322.438	747
322.779	359	322.779	445	322.779	462	322.779	558	322.779	613	322.779	592	322.779	656	322.779	744
323.119	387	323.119	461	323.119	436	323.119	579	323.119	612	323.119	606	323.119	638	323.119	726
323.459	362	323.459	459	323.459	484	323.459	585	323.459	633	323.459	609	323.459	638	323.459	716
323.799	370	323.799	429	323.799	489	323.799	563	323.799	630	323.799	579	323.799	641	323.799	744
324.14	357	324.14	449	324.14	498	324.14	572	324.14	626	324.14	590	324.14	653	324.14	761
324.48	339	324.48	435	324.48	497	324.48	564	324.48	659	324.48	599	324.48	620	324.48	780
324.82	387	324.82	417	324.82	507	324.82	554	324.82	626	324.82	592	324.82	635	324.82	767
325.16	377	325.16	425	325.16	527	325.16	587	325.16	635	325.16	569	325.16	664	325.16	772
325.501	365	325.501	418	325.501	508	325.501	565	325.501	616	325.501	566	325.501	676	325.501	759
325.841	366	325.841	433	325.841	498	325.841	577	325.841	635	325.841	623	325.841	670	325.841	727
326.181	366	326.181	444	326.181	476	326.181	573	326.181	651	326.181	598	326.181	645	326.181	783
326.521	374	326.521	471	326.521	473	326.521	560	326.521	622	326.521	589	326.521	645	326.521	734
326.862	367	326.862	464	326.862	475	326.862	578	326.862	643	326.862	582	326.862	655	326.862	778
327.202	354	327.202	438	327.202	476	327.202	560	327.202	605	327.202	639	327.202	616	327.202	765
327.542	375	327.542	460	327.542	485	327.542	613	327.542	653	327.542	622	327.542	638	327.542	745
327.882	359	327.882	451	327.882	471	327.882	590	327.882	633	327.882	609	327.882	653	327.882	772
328.223	386	328.223	461	328.223	475	328.223	559	328.223	635	328.223	615	328.223	645	328.223	782
328.563	371	328.563	449	328.563	494	328.563	575	328.563	637	328.563	612	328.563	638	328.563	799
328.903	364	328.903	451	328.903	516	328.903	584	328.903	641	328.903	621	328.903	666	328.903	786
329.243	389	329.243	480	329.243	486	329.243	595	329.243	627	329.243	603	329.243	662	329.243	796
329.584	367	329.584	462	329.584	503	329.584	555	329.584	625	329.584	629	329.584	669	329.584	777
329.924	411	329.924	462	329.924	498	329.924	571	329.924	661	329.924	618	329.924	656	329.924	770
330.264	361	330.264	439	330.264	506	330.264	626	330.264	673	330.264	597	330.264	663	330.264	802
330.604	390	330.604	421	330.604	484	330.604	584	330.604	678	330.604	580	330.604	657	330.604	771
330.944	356	330.944	430	330.944	480	330.944	599	330.944	680	330.944	630	330.944	684	330.944	749
331.285	389	331.285	432	331.285	498	331.285	612	331.285	617	331.285	604	331.285	655	331.285	775
331.625	383	331.625	458	331.625	479	331.625	575	331.625	666	331.625	632	331.625	673	331.625	771
331.965	385	331.965	457	331.965	500	331.965	588	331.965	645	331.965	620	331.965	629	331.965	766
332.305	376	332.305	452	332.305	514	332.305	586	332.305	619	332.305	591	332.305	703	332.305	835
332.645	355	332.645	481	332.645	501	332.645	603	332.645	689	332.645	575	332.645	687	332.645	798
332.986	358	332.986	492	332.986	515	332.986	587	332.986	649	332.986	634	332.986	670	332.986	770
333.326	388	333.326	455	333.326	482	333.326	580	333.326	665	333.326	610	333.326	645	333.326	817
333.666	365	333.666	449	333.666	499	333.666	610	333.666	696	333.666	627	333.666	646	333.666	814
334.006	395	334.006	436	334.006	502	334.006	589	334.006	641	334.006	623	334.006	651	334.006	826
334.346	383	334.346	445	334.346	509	334.346	617	334.346	659	334.346	641	334.346	679	334.346	843
334.686	374	334.686	442	334.686	507	334.686	603	334.686	646	334.686	616	334.686	675	334.686	808
335.027	375	335.027	437	335.027	492	335.027	603	335.027	659	335.027	653	335.027	668	335.027	843
335.367	370	335.367	433	335.367	539	335.367	598	335.367	643	335.367	619	335.367	704	335.367	818
335.707	382	335.707	416	335.707	518	335.707	627	335.707	691	335.707	616	335.707	716	335.707	820
336.047	388	336.047	442	336.047	484	336.047	587	336.047	689	336.047	641	336.047	719	336.047	821
336.387	367	336.387	420	336.387	486	336.387	622	336.387	685	336.387	639	336.387	687	336.387	835
336.727	390	336.727	444	336.727	513	336.727	610	336.727	659	336.727	638	336.727	673	336.727	843
337.067	397	337.067	429	337.067	518	337.067	598	337.067	702	337.067	623	337.067	695	337.067	839
337.408	366	337.408	442	337.408	509	337.408	612	337.408	665	337.408	620	337.408	700	337.408	845
337.748	396	337.748	466	337.748	495	337.748	588	337.748	670	337.748	660	337.748	660	337.748	849
338.088	359	338.088	469	338.088	500	338.088	626	338.088	689	338.088	621	338.088	690	338.088	862
338.428	381	338.428	448	338.428	476	338.428	593	338.428	642	338.428	663	338.428	681	338.428	844
338.768	353	338.768	482	338.768	533	338.768	613	338.768	690	338.768	635	338.768	700	338.768	851
339.108	379	339.108	432	339.108	516	339.108	622	339.108	689	339.108	652	339.108	681	339.108	859
339.448	382	339.448	465	339.448	538	339.448	607	339.448	661	339.448	641	339.448	653	339.448	853
339.788	374	339.788	412	339.788	513	339.788	625	339.788	686	339.788	647	339.788	720	339.788	842
340.129	365	340.129	425	340.129	529	340.129	627	340.129	638	340.129	636	340.129	704	340.129	849
340.469	381	340.469	435	340.469	533	340.469	620	340.469	681	340.469	676	340.469	738	340.469	854
340.809	375	340.809	441	340.809	533	340.809	596	340.809	663	340.809	635	340.809	711	340.809	840
341.149	410	341.149	478	341.149	544	341.149	634	341.149	720	341.149	631	341.149	718	341.149	839
341.489	357	341.489	455	341.489	519	341.489	639	341.489	667	341.489	636	341.489	693	341.489	860
341.829	389	341.829	440	341.829	503	341.829	609	341.829	677	341.829	650	341.829	726	341.829	840
342.169	381	342.169	465	342.169	507	342.169	619	342.169	726	342.169	671	342.169	705	342.169	895
342.509	371	342.509	443	342.509	505	342.509	615	342.509	671	342.509	644	342.509	698	342.509	870
342.849	410	342.849	458	342.849	513	342.849	618	342.849	711	342.849	667	342.849	693	342.849	851
343.189	375	343.189	468	343.189	509	343.189	628	343.189	705	343.189	668	343.189	716	343.189	890
343.53	409	343.53	479	343.53	485	343.53	598	343.53	716	343.53	660	343.53	693	343.53	873
343.87	384	343.87	487	343.87	489	343.87	646	343.87	720	343.87	680	343.87	741	343.87	915
344.21	377	344.21	474	344.21	512	344.21	635	344.21	713	344.21	670	344.21	719	344.21	935
344.55	370	344.55	491	344.55	538	344.55	628	344.55	701	344.55	685	344.55	732	344.55	930
344.89	377	344.89	504	344.89	540	344.89	640	344.89	704	344.89	655	344.89	713	344.89	896
345.23	405	345.23	501	345.23	514	345.23	630	345.23	706	345.23	646	345.23	716	345.23	928
345.57	366	345.57	487	345.57	540	345.57	677	345.57	712	345.57	692	345.57	746	345.57	896
345.91	377	345.91	454	345.91	519	345.91	637	345.91	688	345.91	662	345.91	755	345.91	933
346.25	367	346.25	467	346.25	539	346.25	658	346.25	717	346.25	656	346.25	738	346.25	892
346.59	399	346.59	492	346.59	530	346.59	640	346.59	722	346.59	670	346.59	765	346.59	929
346.93	378	346.93	502	346.93	540	346.93	628	346.93	700	346.93	647	346.93	696	346.93	945
347.27	386	347.27	486	347.27	575	347.27	646	347.27	733	347.27	661	347.27	758	347.27	903
347.61	411	347.61	482	347.61	514	347.61	614	347.61	716	347.61	682	347.61	715	347.61	960
347.95	393	347.95	497	347.95	521	347.95	649	347.95	699	347.95	679	347.95	759	347.95	947
348.29	372	348.29	514	348.29	535	348.29	655	348.29	719	348.29	681	348.29	731	348.29	941
348.63	399	348.63	486	348.63	556	348.63	654	348.63	709	348.63	666	348.63	726	348.63	943
348.97	368	348.97	494	348.97	543	348.97	635	348.97	768	348.97	692	348.97	727	348.97	954
349.31	397	349.31	467	349.31	549	349.31	669	349.31	736	349.31	686	349.31	712	349.31	943
349.65	399	349.65	471	349.65	532	349.65	664	349.65	750	349.65	670	349.65	730	349.65	939
349.99	386	349.99	470	349.99	529	349.99	648	349.99	712	349.99	668	349.99	740	349.99	933
350.33	388	350.33	460	350.33	534	350.33	682	350.33	713	350.33	702	350.33	748	350.33	934
350.67	394	350.67	484	350.67	574	350.67	689	350.67	756	350.67	692	350.67	766	350.67	968
351.01	381	351.01	472	351.01	555	351.01	666	351.01	750	351.01	691	351.01	813	351.01	932
351.35	411	351.35	469	351.35	542	351.35	668	351.35	740	351.35	690	351.35	790	351.35	961
351.69	388	351.69	481	351.69	568	351.69	665	351.69	741	351.69	696	351.69	756	351.69	990
352.03	406	352.03	499	352.03	545	352.03	641	352.03	706	352.03	695	352.03	809	352.03	1004
352.37	406	352.37	477	352.37	555	352.37	677	352.37	753	352.37	693	352.37	806	352.37	950
352.71	381	352.71	498	352.71	582	352.71	718	352.71	737	352.71	689	352.71	811	352.71	967
353.05	402	353.05	524	353.05	593	353.05	679	353.05	725	353.05	713	353.05	792	353.05	977
353.39	371	353.39	505	353.39	560	353.39	705	353.39	780	353.39	688	353.39	800	353.39	1020
353.73	400	353.73	504	353.73	553	353.73	660	353.73	765	353.73	689	353.73	790	353.73	980
354.07	403	354.07	508	354.07	564	354.07	657	354.07	783	354.07	698	354.07	808	354.07	1020
354.41	398	354.41	469	354.41	563	354.41	687	354.41	785	354.41	672	354.41	810	354.41	984
354.75	420	354.75	492	354.75	546	354.75	663	354.75	817	354.75	764	354.75	811	354.75	977
355.09	400	355.09	519	355.09	555	355.09	677	355.09	787	355.09	715	355.09	817	355.09	966
355.43	410	355.43	535	355.43	560	355.43	657	355.43	777	355.43	720	355.43	816	355.43	981
355.77	418	355.77	523	355.77	568	355.77	687	355.77	820	355.77	728	355.77	819	355.77	1011
356.11	398	356.11	494	356.11	593	356.11	707	356.11	826	356.11	696	356.11	822	356.11	1040
356.45	397	356.45	506	356.45	558	356.45	695	356.45	811	356.45	742	356.45	814	356.45	986
356.79	367	356.79	502	356.79	578	356.79	684	356.79	787	356.79	720	356.79	814	356.79	1008
357.13	394	357.13	500	357.13	563	357.13	667	357.13	794	357.13	720	357.13	753	357.13	1036
357.47	394	357.47	521	357.47	581	357.47	695	357.47	779	357.47	716	357.47	812	357.47	1035
357.81	419	357.81	493	357.81	580	357.81	676	357.81	773	357.81	715	357.81	832	357.81	1026
358.15	383	358.15	487	358.15	585	358.15	691	358.15	810	358.15	725	358.15	796	358.15	1033
358.49	379	358.49	514	358.49	578	358.49	694	358.49	787	358.49	724	358.49	794	358.49	1011
358.83	407	358.83	520	358.83	554	358.83	689	358.83	794	358.83	778	358.83	816	358.83	1037
359.17	412	359.17	523	359.17	563	359.17	689	359.17	813	359.17	714	359.17	861	359.17	1065
359.509	427	359.509	514	359.509	551	359.509	679	359.509	794	359.509	750	359.509	840	359.509	1039
359.849	381	359.849	525	359.849	584	359.849	696	359.849	792	359.849	756	359.849	837	359.849	1023
360.189	392	360.189	494	360.189	613	360.189	702	360.189	791	360.189	767	360.189	831	360.189	1078
360.529	419	360.529	497	360.529	563	360.529	702	360.529	795	360.529	760	360.529	823	360.529	1058
360.869	380	360.869	497	360.869	580	360.869	742	360.869	803	360.869	743	360.869	841	360.869	1034
361.209	391	361.209	484	361.209	586	361.209	737	361.209	789	361.209	739	361.209	841	361.209	1070
361.549	400	361.549	525	361.549	596	361.549	727	361.549	777	361.549	736	361.549	859	361.549	1033
361.889	412	361.889	507	361.889	579	361.889	709	361.889	806	361.889	739	361.889	827	361.889	1043
362.229	382	362.229	536	362.229	586	362.229	694	362.229	794	362.229	746	362.229	832	362.229	1066
362.569	393	362.569	528	362.569	597	362.569	744	362.569	824	362.569	756	362.569	872	362.569	1087
362.908	429	362.908	512	362.908	593	362.908	730	362.908	821	362.908	724	362.908	851	362.908	1053
363.248	413	363.248	522	363.248	598	363.248	731	363.248	835	363.248	782	363.248	838	363.248	1067
363.588	412	363.588	505	363.588	586	363.588	712	363.588	795	363.588	762	363.588	879	363.588	1111
363.928	409	363.928	495	363.928	600	363.928	688	363.928	789	363.928	728	363.928	891	363.928	1082
364.268	389	364.268	506	364.268	622	364.268	737	364.268	850	364.268	727	364.268	884	364.268	1051
364.608	386	364.608	483	364.608	585	364.608	729	364.608	825	364.608	784	364.608	854	364.608	1082
364.948	400	364.948	505	364.948	604	364.948	732	364.948	850	364.948	798	364.948	898	364.948	1083
365.288	393	365.288	517	365.288	571	365.288	728	365.288	841	365.288	750	365.288	894	365.288	1118
365.627	425	365.627	515	365.627	569	365.627	722	365.627	841	365.627	743	365.627	858	365.627	1088
365.967	401	365.967	549	365.967	613	365.967	724	365.967	868	365.967	748	365.967	848	365.967	1036
366.307	408	366.307	515	366.307	618	366.307	741	366.307	831	366.307	769	366.307	904	366.307	1086
366.647	409	366.647	517	366.647	595	366.647	723	366.647	869	366.647	794	366.647	897	366.647	1124
366.987	391	366.987	520	366.987	590	366.987	744	366.987	859	366.987	781	366.987	901	366.987	1142
367.327	428	367.327	513	367.327	600	367.327	736	367.327	863	367.327	796	367.327	913	367.327	1137
367.666	409	367.666	552	367.666	615	367.666	780	367.666	887	367.666	768	367.666	914	367.666	1144
368.006	400	368.006	508	368.006	610	368.006	763	368.006	882	368.006	768	368.006	884	368.006	1119
368.346	396	368.346	556	368.346	614	368.346	766	368.346	871	368.346	774	368.346	915	368.346	1123
368.686	396	368.686	538	368.686	599	368.686	747	368.686	864	368.686	768	368.686	896	368.686	1115
369.026	413	369.026	551	369.026	607	369.026	770	369.026	882	369.026	783	369.026	941	369.026	1147
369.366	410	369.366	536	369.366	632	369.366	765	369.366	919	369.366	795	369.366	930	369.366	1146
369.705	389	369.705	541	369.705	606	369.705	766	369.705	863	369.705	842	369.705	927	369.705	1142
370.045	416	370.045	543	370.045	607	370.045	779	370.045	930	370.045	795	370.045	929	370.045	1141
370.385	401	370.385	543	370.385	603	370.385	762	370.385	921	370.385	814	370.385	935	370.385	1175
370.725	402	370.725	547	370.725	603	370.725	764	370.725	877	370.725	774	370.725	940	370.725	1174
371.065	420	371.065	554	371.065	633	371.065	773	371.065	908	371.065	828	371.065	951	371.065	1156
371.404	423	371.404	546	371.404	651	371.404	792	371.404	925	371.404	833	371.404	955	371.404	1198
371.744	397	371.744	567	371.744	620	371.744	804	371.744	933	371.744	846	371.744	943	371.744	1218
372.084	423	372.084	517	372.084	663	372.084	796	372.084	923	372.084	856	372.084	989	372.084	1189
372.424	425	372.424	567	372.424	640	372.424	781	372.424	936	372.424	846	372.424	954	372.424	1183
372.764	398	372.764	545	372.764	615	372.764	842	372.764	969	372.764	847	372.764	1004	372.764	1267
373.103	435	373.103	561	373.103	638	373.103	831	373.103	949	373.103	862	373.103	969	373.103	1216
373.443	413	373.443	566	373.443	648	373.443	816	373.443	1002	373.443	885	373.443	996	373.443	1243
373.783	430	373.783	574	373.783	612	373.783	833	373.783	959	373.783	886	373.783	1005	373.783	1258
374.123	434	374.123	557	374.123	645	374.123	851	374.123	999	374.123	884	374.123	1030	374.123	1265
374.462	449	374.462	548	374.462	671	374.462	857	374.462	1001	374.462	882	374.462	1077	374.462	1271
374.802	420	374.802	562	374.802	695	374.802	824	374.802	1021	374.802	926	374.802	1032	374.802	1312
375.142	414	375.142	569	375.142	668	375.142	870	375.142	998	375.142	909	375.142	1040	375.142	1293
375.482	434	375.482	555	375.482	662	375.482	889	375.482	1013	375.482	919	375.482	1019	375.482	1341
375.821	429	375.821	566	375.821	666	375.821	868	375.821	997	375.821	901	375.821	1066	375.821	1362
376.161	427	376.161	558	376.161	656	376.161	871	376.161	1026	376.161	919	376.161	1126	376.161	1332
376.501	440	376.501	564	376.501	676	376.501	884	376.501	1038	376.501	937	376.501	1065	376.501	1335
376.841	430	376.841	615	376.841	678	376.841	888	376.841	1025	376.841	903	376.841	1110	376.841	1337
377.18	459	377.18	589	377.18	660	377.18	902	377.18	1018	377.18	941	377.18	1086	377.18	1328
377.52	435	377.52	582	377.52	652	377.52	893	377.52	1071	377.52	952	377.52	1103	377.52	1379
377.86	459	377.86	588	377.86	687	377.86	939	377.86	1076	377.86	953	377.86	1109	377.86	1371
378.2	462	378.2	549	378.2	682	378.2	933	378.2	1085	378.2	935	378.2	1111	378.2	1402
378.539	437	378.539	586	378.539	648	378.539	913	378.539	1050	378.539	996	378.539	1100	378.539	1445
378.879	440	378.879	584	378.879	684	378.879	893	378.879	1084	378.879	962	378.879	1128	378.879	1412
379.219	428	379.219	572	379.219	706	379.219	918	379.219	1040	379.219	985	379.219	1130	379.219	1489
379.558	426	379.558	614	379.558	710	379.558	932	379.558	1098	379.558	987	379.558	1131	379.558	1459
379.898	437	379.898	571	379.898	699	379.898	941	379.898	1084	379.898	982	379.898	1138	379.898	1528
380.238	437	380.238	617	380.238	684	380.238	977	380.238	1113	380.238	983	380.238	1112	380.238	1427
380.578	432	380.578	604	380.578	738	380.578	986	380.578	1086	380.578	1010	380.578	1162	380.578	1519
380.917	422	380.917	597	380.917	722	380.917	945	380.917	1091	380.917	1017	380.917	1095	380.917	1454
381.257	451	381.257	616	381.257	712	381.257	945	381.257	1102	381.257	995	381.257	1144	381.257	1519
381.597	418	381.597	615	381.597	710	381.597	950	381.597	1095	381.597	983	381.597	1149	381.597	1495
381.936	444	381.936	634	381.936	695	381.936	951	381.936	1137	381.936	1006	381.936	1162	381.936	1504
382.276	431	382.276	611	382.276	700	382.276	974	382.276	1108	382.276	1024	382.276	1148	382.276	1495
382.616	435	382.616	620	382.616	698	382.616	949	382.616	1104	382.616	1011	382.616	1109	382.616	1528
382.955	432	382.955	591	382.955	708	382.955	952	382.955	1142	382.955	1015	382.955	1171	382.955	1513
383.295	453	383.295	600	383.295	731	383.295	959	383.295	1103	383.295	1009	383.295	1154	383.295	1499
383.635	440	383.635	643	383.635	721	383.635	969	383.635	1101	383.635	1029	383.635	1221	383.635	1517
383.974	431	383.974	608	383.974	738	383.974	991	383.974	1118	383.974	1030	383.974	1153	383.974	1539
384.314	450	384.314	625	384.314	705	384.314	978	384.314	1132	384.314	1001	384.314	1182	384.314	1520
384.654	433	384.654	641	384.654	756	384.654	984	384.654	1135	384.654	1032	384.654	1162	384.654	1527
384.993	439	384.993	628	384.993	716	384.993	996	384.993	1157	384.993	1020	384.993	1143	384.993	1482
385.333	450	385.333	643	385.333	733	385.333	951	385.333	1120	385.333	1010	385.333	1163	385.333	1568
385.673	431	385.673	630	385.673	734	385.673	1004	385.673	1129	385.673	1079	385.673	1168	385.673	1564
386.012	453	386.012	617	386.012	700	386.012	978	386.012	1175	386.012	1073	386.012	1222	386.012	1512
386.352	443	386.352	606	386.352	730	386.352	978	386.352	1141	386.352	1008	386.352	1169	386.352	1557
386.691	484	386.691	641	386.691	736	386.691	965	386.691	1160	386.691	1037	386.691	1191	386.691	1555
387.031	482	387.031	664	387.031	739	387.031	991	387.031	1177	387.031	1047	387.031	1203	387.031	1562
387.371	422	387.371	619	387.371	758	387.371	1010	387.371	1160	387.371	1074	387.371	1204	387.371	1567
387.71	467	387.71	652	387.71	735	387.71	1008	387.71	1153	387.71	1044	387.71	1211	387.71	1568
388.05	480	388.05	651	388.05	759	388.05	1021	388.05	1170	388.05	1053	388.05	1211	388.05	1605
388.39	443	388.39	622	388.39	767	388.39	1014	388.39	1196	388.39	1069	388.39	1211	388.39	1569
388.729	461	388.729	627	388.729	767	388.729	1035	388.729	1142	388.729	1077	388.729	1232	388.729	1582
389.069	447	389.069	631	389.069	738	389.069	1021	389.069	1179	389.069	1089	389.069	1274	389.069	1615
389.408	444	389.408	641	389.408	743	389.408	997	389.408	1149	389.408	1096	389.408	1259	389.408	1615
389.748	453	389.748	639	389.748	727	389.748	1039	389.748	1197	389.748	1062	389.748	1259	389.748	1633
390.088	459	390.088	624	390.088	758	390.088	1038	390.088	1188	390.088	1088	390.088	1254	390.088	1667
390.427	463	390.427	610	390.427	787	390.427	1056	390.427	1223	390.427	1094	390.427	1205	390.427	1661
390.767	461	390.767	663	390.767	793	390.767	1022	390.767	1206	390.767	1120	390.767	1309	390.767	1649
391.106	496	391.106	646	391.106	784	391.106	1013	391.106	1191	391.106	1096	391.106	1286	391.106	1691
391.446	472	391.446	653	391.446	792	391.446	1058	391.446	1203	391.446	1125	391.446	1276	391.446	1664
391.785	482	391.785	632	391.785	781	391.785	1033	391.785	1205	391.785	1129	391.785	1282	391.785	1617
392.125	507	392.125	664	392.125	798	392.125	1049	392.125	1225	392.125	1095	392.125	1279	392.125	1713
392.465	439	392.465	638	392.465	816	392.465	1047	392.465	1212	392.465	1140	392.465	1307	392.465	1669
392.804	482	392.804	619	392.804	744	392.804	1071	392.804	1241	392.804	1110	392.804	1276	392.804	1687
393.144	487	393.144	686	393.144	755	393.144	1083	393.144	1187	393.144	1136	393.144	1310	393.144	1762
393.483	463	393.483	645	393.483	773	393.483	1082	393.483	1269	393.483	1108	393.483	1342	393.483	1698
393.823	483	393.823	644	393.823	769	393.823	1102	393.823	1245	393.823	1156	393.823	1326	393.823	1682
394.162	468	394.162	648	394.162	802	394.162	1063	394.162	1229	394.162	1120	394.162	1318	394.162	1737
394.502	473	394.502	665	394.502	798	394.502	1087	394.502	1253	394.502	1209	394.502	1301	394.502	1745
394.841	475	394.841	687	394.841	820	394.841	1142	394.841	1295	394.841	1161	394.841	1368	394.841	1751
395.181	490	395.181	622	395.181	778	395.181	1083	395.181	1271	395.181	1144	395.181	1362	395.181	1767
395.521	473	395.521	687	395.521	807	395.521	1106	395.521	1295	395.521	1181	395.521	1304	395.521	1771
395.86	463	395.86	654	395.86	840	395.86	1130	395.86	1309	395.86	1180	395.86	1387	395.86	1780
396.2	517	396.2	668	396.2	852	396.2	1089	396.2	1348	396.2	1136	396.2	1406	396.2	1748
396.539	484	396.539	717	396.539	848	396.539	1147	396.539	1389	396.539	1195	396.539	1439	396.539	1812
396.879	511	396.879	728	396.879	862	396.879	1128	396.879	1384	396.879	1218	396.879	1421	396.879	1826
397.218	544	397.218	692	397.218	830	397.218	1159	397.218	1332	397.218	1210	397.218	1423	397.218	1813
397.558	507	397.558	691	397.558	793	397.558	1146	397.558	1398	397.558	1197	397.558	1416	397.558	1815
397.897	511	397.897	708	397.897	825	397.897	1155	397.897	1431	397.897	1203	397.897	1446	397.897	1863
398.237	505	398.237	681	398.237	892	398.237	1193	398.237	1445	398.237	1182	398.237	1472	398.237	1878
398.576	504	398.576	680	398.576	868	398.576	1159	398.576	1390	398.576	1278	398.576	1528	398.576	1917
398.916	471	398.916	730	398.916	867	398.916	1168	398.916	1409	398.916	1279	398.916	1457	398.916	1945
399.255	501	399.255	748	399.255	873	399.255	1172	399.255	1461	399.255	1247	399.255	1516	399.255	1983
399.595	501	399.595	719	399.595	905	399.595	1210	399.595	1453	399.595	1292	399.595	1509	399.595	1969
399.934	505	399.934	712	399.934	927	399.934	1218	399.934	1471	399.934	1305	399.934	1577	399.934	2013
400.274	526	400.274	749	400.274	934	400.274	1245	400.274	1457	400.274	1322	400.274	1548	400.274	2107
400.613	543	400.613	755	400.613	971	400.613	1260	400.613	1543	400.613	1366	400.613	1608	400.613	2096
400.953	533	400.953	755	400.953	970	400.953	1268	400.953	1557	400.953	1383	400.953	1620	400.953	2145
401.292	547	401.292	757	401.292	947	401.292	1325	401.292	1527	401.292	1414	401.292	1596	401.292	2218
401.631	569	401.631	807	401.631	998	401.631	1332	401.631	1612	401.631	1438	401.631	1679	401.631	2219
401.971	571	401.971	808	401.971	1023	401.971	1372	401.971	1575	401.971	1421	401.971	1721	401.971	2308
402.31	588	402.31	820	402.31	1028	402.31	1407	402.31	1673	402.31	1505	402.31	1757	402.31	2348
402.65	563	402.65	836	402.65	1072	402.65	1398	402.65	1635	402.65	1503	402.65	1725	402.65	2448
402.989	567	402.989	863	402.989	1075	402.989	1440	402.989	1695	402.989	1547	402.989	1746	402.989	2493
403.329	598	403.329	876	403.329	1129	403.329	1535	403.329	1741	403.329	1590	403.329	1854	403.329	2514
403.668	633	403.668	894	403.668	1118	403.668	1547	403.668	1817	403.668	1598	403.668	1926	403.668	2658
404.008	601	404.008	916	404.008	1142	404.008	1580	404.008	1807	404.008	1716	404.008	1969	404.008	2684
404.347	601	404.347	919	404.347	1193	404.347	1640	404.347	1918	404.347	1721	404.347	1995	404.347	2795
404.686	629	404.686	1008	404.686	1172	404.686	1655	404.686	1940	404.686	1749	404.686	2172	404.686	2926
405.026	619	405.026	1009	405.026	1278	405.026	1678	405.026	2004	405.026	1795	405.026	2190	405.026	3011
405.365	648	405.365	1043	405.365	1295	405.365	1765	405.365	2181	405.365	1874	405.365	2259	405.365	3154
405.705	685	405.705	1137	405.705	1357	405.705	1861	405.705	2292	405.705	2025	405.705	2378	405.705	3305
406.044	673	406.044	1112	406.044	1395	406.044	1959	406.044	2369	406.044	2146	406.044	2520	406.044	3510
406.384	718	406.384	1224	406.384	1449	406.384	2070	406.384	2487	406.384	2244	406.384	2689	406.384	3735
406.723	723	406.723	1235	406.723	1587	406.723	2222	406.723	2599	406.723	2400	406.723	2758	406.723	3939
407.062	787	407.062	1301	407.062	1637	407.062	2317	407.062	2787	407.062	2529	407.062	3053	407.062	4215
407.402	800	407.402	1400	407.402	1727	407.402	2516	407.402	2965	407.402	2688	407.402	3180	407.402	4484
407.741	846	407.741	1467	407.741	1828	407.741	2665	407.741	3128	407.741	2779	407.741	3408	407.741	4819
408.081	888	408.081	1598	408.081	1927	408.081	2847	408.081	3363	408.081	2990	408.081	3558	408.081	5168
408.42	945	408.42	1626	408.42	2055	408.42	3041	408.42	3581	408.42	3289	408.42	3881	408.42	5440
408.759	1005	408.759	1736	408.759	2281	408.759	3227	408.759	3866	408.759	3416	408.759	4163	408.759	5910
409.099	1018	409.099	1792	409.099	2352	409.099	3440	409.099	4014	409.099	3708	409.099	4310	409.099	6248
409.438	1094	409.438	1893	409.438	2446	409.438	3627	409.438	4282	409.438	3815	409.438	4557	409.438	6506
409.777	1104	409.777	1957	409.777	2545	409.777	3696	409.777	4391	409.777	3935	409.777	4703	409.777	6735
410.117	1134	410.117	2037	410.117	2562	410.117	3783	410.117	4445	410.117	3958	410.117	4833	410.117	6908
410.456	1122	410.456	2059	410.456	2675	410.456	3796	410.456	4543	410.456	3984	410.456	4799	410.456	6980
410.796	1125	410.796	2035	410.796	2575	410.796	3807	410.796	4463	410.796	3984	410.796	4842	410.796	6932
411.135	1105	411.135	2009	411.135	2527	411.135	3708	411.135	4371	411.135	3991	411.135	4733	411.135	6865
411.474	1118	411.474	1992	411.474	2484	411.474	3630	411.474	4295	411.474	3869	411.474	4598	411.474	6728
411.814	1044	411.814	1926	411.814	2509	411.814	3609	411.814	4234	411.814	3829	411.814	4571	411.814	6467
412.153	1043	412.153	1874	412.153	2455	412.153	3424	412.153	4066	412.153	3600	412.153	4341	412.153	6287
412.492	1015	412.492	1817	412.492	2370	412.492	3351	412.492	3986	412.492	3539	412.492	4263	412.492	6195
412.832	994	412.832	1776	412.832	2253	412.832	3313	412.832	3915	412.832	3460	412.832	4162	412.832	5856
413.171	980	413.171	1724	413.171	2209	413.171	3187	413.171	3818	413.171	3425	413.171	4041	413.171	5827
413.51	1004	413.51	1673	413.51	2177	413.51	3240	413.51	3687	413.51	3263	413.51	3952	413.51	5734
413.85	985	413.85	1668	413.85	2110	413.85	3047	413.85	3638	413.85	3249	413.85	3861	413.85	5542
414.189	944	414.189	1673	414.189	2134	414.189	3023	414.189	3634	414.189	3184	414.189	3823	414.189	5487
414.528	906	414.528	1549	414.528	2071	414.528	2992	414.528	3481	414.528	3182	414.528	3753	414.528	5402
414.868	974	414.868	1633	414.868	2053	414.868	2945	414.868	3466	414.868	3107	414.868	3684	414.868	5272
415.207	942	415.207	1581	415.207	2017	415.207	2912	415.207	3439	415.207	3035	415.207	3650	415.207	5183
415.546	889	415.546	1551	415.546	2007	415.546	2867	415.546	3447	415.546	3034	415.546	3682	415.546	5213
415.885	905	415.885	1566	415.885	1995	415.885	2877	415.885	3373	415.885	3065	415.885	3655	415.885	5150
416.225	868	416.225	1520	416.225	1997	416.225	2919	416.225	3398	416.225	2980	416.225	3597	416.225	5125
416.564	880	416.564	1528	416.564	1945	416.564	2782	416.564	3309	416.564	2988	416.564	3545	416.564	5029
416.903	862	416.903	1466	416.903	1952	416.903	2766	416.903	3332	416.903	2962	416.903	3468	416.903	4994
417.243	866	417.243	1491	417.243	1923	417.243	2702	417.243	3333	417.243	2898	417.243	3546	417.243	4933
417.582	856	417.582	1563	417.582	1953	417.582	2763	417.582	3268	417.582	2972	417.582	3458	417.582	4999
417.921	832	417.921	1487	417.921	1933	417.921	2713	417.921	3274	417.921	2875	417.921	3610	417.921	4975
418.26	872	418.26	1530	418.26	1919	418.26	2682	418.26	3254	418.26	2828	418.26	3464	418.26	4932
418.6	886	418.6	1534	418.6	1926	418.6	2716	418.6	3216	418.6	2851	418.6	3493	418.6	4932
418.939	858	418.939	1473	418.939	1905	418.939	2668	418.939	3246	418.939	2859	418.939	3458	418.939	4880
419.278	864	419.278	1507	419.278	1908	419.278	2683	419.278	3120	419.278	2806	419.278	3431	419.278	4857
419.618	865	419.618	1458	419.618	1877	419.618	2625	419.618	3171	419.618	2821	419.618	3430	419.618	4789
419.957	900	419.957	1497	419.957	1811	419.957	2655	419.957	3119	419.957	2761	419.957	3363	419.957	4796
420.296	834	420.296	1503	420.296	1840	420.296	2707	420.296	3169	420.296	2778	420.296	3369	420.296	4721
420.635	849	420.635	1430	420.635	1782	420.635	2604	420.635	3079	420.635	2756	420.635	3337	420.635	4688
420.974	846	420.974	1500	420.974	1771	420.974	2647	420.974	3068	420.974	2738	420.974	3325	420.974	4636
421.314	829	421.314	1452	421.314	1792	421.314	2610	421.314	3045	421.314	2722	421.314	3246	421.314	4604
421.653	867	421.653	1409	421.653	1736	421.653	2563	421.653	3057	421.653	2706	421.653	3262	421.653	4466
421.992	811	421.992	1470	421.992	1743	421.992	2602	421.992	2970	421.992	2660	421.992	3185	421.992	4481
422.331	788	422.331	1382	422.331	1716	422.331	2510	422.331	2998	422.331	2620	422.331	3188	422.331	4425
422.671	811	422.671	1428	422.671	1693	422.671	2523	422.671	2940	422.671	2629	422.671	3165	422.671	4377
423.01	810	423.01	1378	423.01	1711	423.01	2468	423.01	2900	423.01	2590	423.01	3168	423.01	4389
423.349	784	423.349	1403	423.349	1730	423.349	2487	423.349	2832	423.349	2574	423.349	3031	423.349	4353
423.688	785	423.688	1351	423.688	1685	423.688	2476	423.688	2865	423.688	2533	423.688	2965	423.688	4210
424.027	766	424.027	1332	424.027	1645	424.027	2390	424.027	2827	424.027	2575	424.027	3019	424.027	4198
424.367	770	424.367	1311	424.367	1641	424.367	2371	424.367	2729	424.367	2509	424.367	2950	424.367	4059
424.706	780	424.706	1296	424.706	1591	424.706	2404	424.706	2715	424.706	2488	424.706	2953	424.706	4052
425.045	754	425.045	1315	425.045	1651	425.045	2325	425.045	2726	425.045	2435	425.045	2878	425.045	4098
425.384	767	425.384	1265	425.384	1589	425.384	2295	425.384	2661	425.384	2439	425.384	2837	425.384	4029
425.723	779	425.723	1215	425.723	1560	425.723	2198	425.723	2633	425.723	2436	425.723	2792	425.723	3885
426.063	718	426.063	1218	426.063	1579	426.063	2189	426.063	2652	426.063	2368	426.063	2770	426.063	3907
426.402	723	426.402	1208	426.402	1516	426.402	2163	426.402	2602	426.402	2345	426.402	2741	426.402	3828
426.741	757	426.741	1199	426.741	1534	426.741	2139	426.741	2566	426.741	2362	426.741	2705	426.741	3746
427.08	738	427.08	1228	427.08	1509	427.08	2175	427.08	2581	427.08	2250	427.08	2702	427.08	3718
427.419	757	427.419	1216	427.419	1496	427.419	2126	427.419	2544	427.419	2208	427.419	2639	427.419	3599
427.758	716	427.758	1194	427.758	1539	427.758	2083	427.758	2511	427.758	2238	427.758	2640	427.758	3635
428.098	695	428.098	1194	428.098	1465	428.098	2130	428.098	2469	428.098	2117	428.098	2616	428.098	3654
428.437	722	428.437	1125	428.437	1479	428.437	2016	428.437	2413	428.437	2168	428.437	2581	428.437	3522
428.776	701	428.776	1109	428.776	1421	428.776	2053	428.776	2369	428.776	2163	428.776	2569	428.776	3520
429.115	699	429.115	1127	429.115	1428	429.115	2032	429.115	2422	429.115	2060	429.115	2473	429.115	3446
429.454	674	429.454	1137	429.454	1439	429.454	1972	429.454	2350	429.454	2092	429.454	2511	429.454	3453
429.793	690	429.793	1099	429.793	1430	429.793	1938	429.793	2305	429.793	2095	429.793	2486	429.793	3467
430.132	687	430.132	1074	430.132	1340	430.132	1910	430.132	2259	430.132	2100	430.132	2437	430.132	3334
430.472	671	430.472	1072	430.472	1373	430.472	1936	430.472	2248	430.472	1984	430.472	2430	430.472	3302
430.811	657	430.811	1046	430.811	1316	430.811	1889	430.811	2278	430.811	2027	430.811	2407	430.811	3234
431.15	669	431.15	1080	431.15	1364	431.15	1907	431.15	2164	431.15	2029	431.15	2360	431.15	3249
431.489	669	431.489	1061	431.489	1286	431.489	1908	431.489	2251	431.489	1993	431.489	2342	431.489	3232
431.828	665	431.828	1079	431.828	1282	431.828	1836	431.828	2166	431.828	1949	431.828	2297	431.828	3130
432.167	679	432.167	1100	432.167	1270	432.167	1841	432.167	2194	432.167	1928	432.167	2300	432.167	3118
432.506	696	432.506	1012	432.506	1277	432.506	1785	432.506	2079	432.506	1884	432.506	2297	432.506	3077
432.845	654	432.845	1046	432.845	1250	432.845	1734	432.845	2137	432.845	1920	432.845	2272	432.845	3050
433.184	610	433.184	1019	433.184	1255	433.184	1743	433.184	2139	433.184	1914	433.184	2242	433.184	3074
433.524	637	433.524	997	433.524	1223	433.524	1713	433.524	2110	433.524	1890	433.524	2266	433.524	3029
433.863	640	433.863	991	433.863	1244	433.863	1780	433.863	2082	433.863	1861	433.863	2180	433.863	3026
434.202	639	434.202	969	434.202	1245	434.202	1687	434.202	2086	434.202	1859	434.202	2291	434.202	3030
434.541	633	434.541	1001	434.541	1227	434.541	1742	434.541	2106	434.541	1857	434.541	2192	434.541	2956
434.88	597	434.88	988	434.88	1188	434.88	1716	434.88	2047	434.88	1828	434.88	2182	434.88	2915
435.219	653	435.219	997	435.219	1200	435.219	1682	435.219	1993	435.219	1787	435.219	2136	435.219	2956
435.558	651	435.558	971	435.558	1170	435.558	1672	435.558	2098	435.558	1765	435.558	2194	435.558	2917
435.897	631	435.897	973	435.897	1223	435.897	1627	435.897	2033	435.897	1746	435.897	2126	435.897	2893
436.236	641	436.236	968	436.236	1161	436.236	1676	436.236	2047	436.236	1778	436.236	2118	436.236	2845
436.575	633	436.575	960	436.575	1238	436.575	1654	436.575	2002	436.575	1758	436.575	2129	436.575	2832
436.914	654	436.914	949	436.914	1247	436.914	1649	436.914	2003	436.914	1738	436.914	2133	436.914	2842
437.253	642	437.253	946	437.253	1205	437.253	1611	437.253	2044	437.253	1697	437.253	2123	437.253	2793
437.592	605	437.592	923	437.592	1186	437.592	1677	437.592	1968	437.592	1698	437.592	2082	437.592	2795
437.931	639	437.931	955	437.931	1167	437.931	1617	437.931	1944	437.931	1753	437.931	2135	437.931	2832
438.27	615	438.27	934	438.27	1177	438.27	1605	438.27	2007	438.27	1730	438.27	2070	438.27	2825
438.609	636	438.609	952	438.609	1175	438.609	1593	438.609	1971	438.609	1713	438.609	2091	438.609	2806
438.948	607	438.948	950	438.948	1177	438.948	1620	438.948	1962	438.948	1742	438.948	2053	438.948	2827
439.288	606	439.288	924	439.288	1171	439.288	1581	439.288	1960	439.288	1636	439.288	2061	439.288	2758
439.627	641	439.627	958	439.627	1182	439.627	1621	439.627	1927	439.627	1712	439.627	2082	439.627	2713
439.966	608	439.966	936	439.966	1138	439.966	1614	439.966	1887	439.966	1690	439.966	2089	439.966	2808
440.305	638	440.305	953	440.305	1155	440.305	1606	440.305	1976	440.305	1703	440.305	2049	440.305	2740
440.644	606	440.644	897	440.644	1178	440.644	1550	440.644	1958	440.644	1640	440.644	2048	440.644	2707
440.983	603	440.983	945	440.983	1134	440.983	1543	440.983	1975	440.983	1723	440.983	2035	440.983	2733
441.322	645	441.322	928	441.322	1192	441.322	1591	441.322	1946	441.322	1663	441.322	2051	441.322	2683
441.661	598	441.661	901	441.661	1124	441.661	1557	441.661	1924	441.661	1670	441.661	2039	441.661	2656
442	594	442	935	442	1136	442	1555	442	1907	442	1687	442	2040	442	2704
442.339	624	442.339	928	442.339	1166	442.339	1583	442.339	1937	442.339	1641	442.339	2079	442.339	2733
442.678	642	442.678	884	442.678	1118	442.678	1523	442.678	1946	442.678	1685	442.678	2019	442.678	2666
443.016	638	443.016	904	443.016	1183	443.016	1586	443.016	1892	443.016	1654	443.016	2012	443.016	2717
443.355	653	443.355	894	443.355	1153	443.355	1573	443.355	1885	443.355	1653	443.355	2013	443.355	2688
443.694	628	443.694	895	443.694	1140	443.694	1592	443.694	1877	443.694	1676	443.694	2027	443.694	2678
444.033	575	444.033	910	444.033	1159	444.033	1552	444.033	1939	444.033	1652	444.033	2056	444.033	2682
444.372	610	444.372	941	444.372	1122	444.372	1540	444.372	1929	444.372	1624	444.372	2001	444.372	2734
444.711	617	444.711	914	444.711	1142	444.711	1580	444.711	1880	444.711	1678	444.711	1978	444.711	2701
445.05	619	445.05	918	445.05	1141	445.05	1557	445.05	1911	445.05	1636	445.05	2089	445.05	2637
445.389	622	445.389	904	445.389	1119	445.389	1559	445.389	1936	445.389	1661	445.389	1997	445.389	2688
445.728	619	445.728	904	445.728	1128	445.728	1577	445.728	1883	445.728	1650	445.728	2049	445.728	2671
446.067	611	446.067	892	446.067	1134	446.067	1539	446.067	1901	446.067	1663	446.067	1994	446.067	2672
446.406	631	446.406	921	446.406	1141	446.406	1530	446.406	1950	446.406	1673	446.406	1989	446.406	2685
446.745	596	446.745	909	446.745	1115	446.745	1637	446.745	1932	446.745	1636	446.745	2061	446.745	2718
447.084	641	447.084	939	447.084	1120	447.084	1543	447.084	1917	447.084	1618	447.084	1996	447.084	2631
447.423	629	447.423	914	447.423	1105	447.423	1602	447.423	1913	447.423	1672	447.423	2024	447.423	2660
447.762	660	447.762	928	447.762	1144	447.762	1542	447.762	1909	447.762	1639	447.762	1990	447.762	2635
448.101	599	448.101	974	448.101	1126	448.101	1548	448.101	1881	448.101	1679	448.101	2016	448.101	2641
448.44	613	448.44	967	448.44	1147	448.44	1612	448.44	1859	448.44	1659	448.44	2059	448.44	2676
448.778	614	448.778	960	448.778	1155	448.778	1554	448.778	1890	448.778	1659	448.778	2001	448.778	2664
449.117	637	449.117	946	449.117	1135	449.117	1619	449.117	1892	449.117	1644	449.117	2051	449.117	2641
449.456	612	449.456	889	449.456	1141	449.456	1566	449.456	1910	449.456	1683	449.456	2050	449.456	2686
449.795	639	449.795	933	449.795	1131	449.795	1565	449.795	1865	449.795	1696	449.795	2049	449.795	2634
450.134	594	450.134	917	450.134	1110	450.134	1584	450.134	1871	450.134	1657	450.134	1996	450.134	2709
450.473	611	450.473	917	450.473	1116	450.473	1568	450.473	1890	450.473	1627	450.473	1997	450.473	2673
450.812	631	450.812	933	450.812	1130	450.812	1567	450.812	1856	450.812	1684	450.812	2003	450.812	2672
451.151	634	451.151	886	451.151	1117	451.151	1529	451.151	1926	451.151	1631	451.151	1989	451.151	2569
451.489	597	451.489	898	451.489	1153	451.489	1526	451.489	1891	451.489	1663	451.489	2001	451.489	2673
451.828	634	451.828	883	451.828	1125	451.828	1574	451.828	1881	451.828	1676	451.828	1975	451.828	2635
452.167	616	452.167	934	452.167	1121	452.167	1516	452.167	1912	452.167	1612	452.167	2012	452.167	2670
452.506	598	452.506	915	452.506	1117	452.506	1555	452.506	1849	452.506	1623	452.506	2024	452.506	2668
452.845	614	452.845	891	452.845	1110	452.845	1517	452.845	1885	452.845	1632	452.845	1965	452.845	2629
453.184	636	453.184	889	453.184	1073	453.184	1571	453.184	1875	453.184	1662	453.184	1977	453.184	2650
453.523	601	453.523	892	453.523	1104	453.523	1492	453.523	1927	453.523	1614	453.523	1978	453.523	2614
453.861	608	453.861	899	453.861	1136	453.861	1542	453.861	1866	453.861	1609	453.861	1965	453.861	2656
454.2	602	454.2	904	454.2	1114	454.2	1556	454.2	1852	454.2	1650	454.2	2022	454.2	2630
454.539	642	454.539	913	454.539	1134	454.539	1589	454.539	1851	454.539	1544	454.539	1985	454.539	2615
454.878	602	454.878	900	454.878	1075	454.878	1529	454.878	1833	454.878	1640	454.878	1977	454.878	2586
455.217	590	455.217	871	455.217	1117	455.217	1536	455.217	1794	455.217	1567	455.217	1998	455.217	2645
455.556	603	455.556	906	455.556	1110	455.556	1498	455.556	1805	455.556	1652	455.556	1988	455.556	2602
455.894	583	455.894	867	455.894	1105	455.894	1542	455.894	1812	455.894	1612	455.894	1990	455.894	2627
456.233	588	456.233	841	456.233	1108	456.233	1527	456.233	1759	456.233	1620	456.233	1958	456.233	2638
456.572	593	456.572	888	456.572	1107	456.572	1535	456.572	1787	456.572	1680	456.572	1987	456.572	2575
456.911	606	456.911	888	456.911	1062	456.911	1518	456.911	1803	456.911	1606	456.911	1947	456.911	2604
457.25	621	457.25	892	457.25	1102	457.25	1511	457.25	1812	457.25	1601	457.25	1957	457.25	2605
457.588	592	457.588	889	457.588	1103	457.588	1455	457.588	1798	457.588	1620	457.588	1958	457.588	2625
457.927	584	457.927	869	457.927	1107	457.927	1513	457.927	1801	457.927	1605	457.927	1944	457.927	2637
458.266	606	458.266	877	458.266	1102	458.266	1521	458.266	1823	458.266	1626	458.266	1967	458.266	2609
458.605	560	458.605	839	458.605	1107	458.605	1556	458.605	1801	458.605	1653	458.605	1990	458.605	2549
458.944	588	458.944	890	458.944	1078	458.944	1497	458.944	1766	458.944	1601	458.944	1957	458.944	2568
459.282	564	459.282	903	459.282	1072	459.282	1549	459.282	1766	459.282	1582	459.282	1959	459.282	2624
459.621	592	459.621	905	459.621	1094	459.621	1461	459.621	1768	459.621	1598	459.621	1947	459.621	2602
459.96	602	459.96	871	459.96	1097	459.96	1525	459.96	1734	459.96	1549	459.96	1933	459.96	2611
460.299	582	460.299	890	460.299	1076	460.299	1518	460.299	1758	460.299	1607	460.299	1906	460.299	2601
460.637	586	460.637	885	460.637	1102	460.637	1468	460.637	1773	460.637	1550	460.637	1906	460.637	2555
460.976	601	460.976	850	460.976	1082	460.976	1492	460.976	1802	460.976	1564	460.976	1884	460.976	2585
461.315	610	461.315	857	461.315	1073	461.315	1527	461.315	1749	461.315	1585	461.315	1943	461.315	2560
461.654	564	461.654	871	461.654	1075	461.654	1466	461.654	1762	461.654	1618	461.654	1913	461.654	2577
461.992	564	461.992	874	461.992	1112	461.992	1506	461.992	1752	461.992	1591	461.992	1909	461.992	2563
462.331	580	462.331	869	462.331	1076	462.331	1488	462.331	1723	462.331	1596	462.331	1909	462.331	2564
462.67	593	462.67	908	462.67	1064	462.67	1545	462.67	1713	462.67	1527	462.67	1925	462.67	2549
463.008	597	463.008	877	463.008	1065	463.008	1481	463.008	1681	463.008	1559	463.008	1930	463.008	2535
463.347	598	463.347	887	463.347	1060	463.347	1498	463.347	1743	463.347	1572	463.347	1917	463.347	2575
463.686	575	463.686	874	463.686	1097	463.686	1447	463.686	1746	463.686	1562	463.686	1931	463.686	2567
464.025	588	464.025	853	464.025	1058	464.025	1466	464.025	1742	464.025	1577	464.025	1917	464.025	2570
464.363	613	464.363	863	464.363	1078	464.363	1520	464.363	1816	464.363	1594	464.363	1876	464.363	2573
464.702	603	464.702	863	464.702	1063	464.702	1450	464.702	1761	464.702	1553	464.702	1900	464.702	2485
465.041	591	465.041	874	465.041	1092	465.041	1556	465.041	1749	465.041	1589	465.041	1873	465.041	2566
465.379	570	465.379	861	465.379	1068	465.379	1427	465.379	1683	465.379	1551	465.379	1975	465.379	2546
465.718	580	465.718	821	465.718	1061	465.718	1465	465.718	1697	465.718	1571	465.718	1951	465.718	2512
466.057	586	466.057	839	466.057	1090	466.057	1492	466.057	1738	466.057	1596	466.057	1918	466.057	2560
466.395	607	466.395	840	466.395	1126	466.395	1462	466.395	1692	466.395	1517	466.395	1926	466.395	2502
466.734	558	466.734	835	466.734	1038	466.734	1462	466.734	1789	466.734	1637	466.734	1848	466.734	2522
467.073	540	467.073	823	467.073	1053	467.073	1443	467.073	1712	467.073	1534	467.073	1934	467.073	2541
467.412	553	467.412	831	467.412	1061	467.412	1454	467.412	1732	467.412	1605	467.412	1878	467.412	2510
467.75	586	467.75	839	467.75	1066	467.75	1482	467.75	1745	467.75	1551	467.75	1914	467.75	2555
468.089	594	468.089	814	468.089	1057	468.089	1448	468.089	1730	468.089	1553	468.089	1849	468.089	2531
468.428	607	468.428	828	468.428	1059	468.428	1482	468.428	1691	468.428	1537	468.428	1907	468.428	2489
468.766	585	468.766	826	468.766	1045	468.766	1435	468.766	1714	468.766	1550	468.766	1903	468.766	2479
469.105	562	469.105	837	469.105	1028	469.105	1449	469.105	1743	469.105	1568	469.105	1846	469.105	2524
469.443	557	469.443	845	469.443	1073	469.443	1456	469.443	1714	469.443	1540	469.443	1824	469.443	2515
469.782	580	469.782	807	469.782	1068	469.782	1415	469.782	1718	469.782	1579	469.782	1822	469.782	2508
470.121	571	470.121	838	470.121	1025	470.121	1441	470.121	1689	470.121	1516	470.121	1812	470.121	2526
470.459	560	470.459	827	470.459	1076	470.459	1505	470.459	1680	470.459	1570	470.459	1813	470.459	2488
470.798	542	470.798	823	470.798	1038	470.798	1453	470.798	1722	470.798	1537	470.798	1759	470.798	2489
471.137	553	471.137	824	471.137	1082	471.137	1449	471.137	1726	471.137	1532	471.137	1810	471.137	2508
471.475	561	471.475	834	471.475	1068	471.475	1391	471.475	1657	471.475	1545	471.475	1804	471.475	2478
471.814	585	471.814	842	471.814	1090	471.814	1479	471.814	1744	471.814	1535	471.814	1801	471.814	2461
472.152	557	472.152	803	472.152	1014	472.152	1445	472.152	1690	472.152	1554	472.152	1817	472.152	2458
472.491	577	472.491	843	472.491	1053	472.491	1429	472.491	1693	472.491	1500	472.491	1739	472.491	2489
472.83	573	472.83	822	472.83	1057	472.83	1424	472.83	1718	472.83	1486	472.83	1802	472.83	2514
473.168	592	473.168	821	473.168	984	473.168	1437	473.168	1686	473.168	1586	473.168	1784	473.168	2447
473.507	602	473.507	841	473.507	1041	473.507	1459	473.507	1673	473.507	1523	473.507	1790	473.507	2431
473.845	547	473.845	813	473.845	1054	473.845	1441	473.845	1682	473.845	1538	473.845	1774	473.845	2476
474.184	564	474.184	813	474.184	1000	474.184	1421	474.184	1660	474.184	1502	474.184	1771	474.184	2437
474.523	564	474.523	832	474.523	1034	474.523	1457	474.523	1669	474.523	1509	474.523	1788	474.523	2470
474.861	592	474.861	815	474.861	984	474.861	1456	474.861	1668	474.861	1551	474.861	1811	474.861	2460
475.2	576	475.2	808	475.2	1028	475.2	1442	475.2	1676	475.2	1547	475.2	1725	475.2	2410
475.538	560	475.538	811	475.538	1032	475.538	1419	475.538	1695	475.538	1538	475.538	1768	475.538	2472
475.877	571	475.877	791	475.877	1028	475.877	1437	475.877	1667	475.877	1500	475.877	1743	475.877	2439
476.215	575	476.215	823	476.215	1045	476.215	1443	476.215	1694	476.215	1448	476.215	1818	476.215	2423
476.554	581	476.554	803	476.554	1026	476.554	1438	476.554	1671	476.554	1488	476.554	1736	476.554	2402
476.892	558	476.892	838	476.892	1039	476.892	1448	476.892	1625	476.892	1481	476.892	1780	476.892	2437
477.231	567	477.231	788	477.231	995	477.231	1436	477.231	1715	477.231	1543	477.231	1776	477.231	2429
477.569	564	477.569	806	477.569	1052	477.569	1407	477.569	1649	477.569	1521	477.569	1713	477.569	2399
477.908	567	477.908	827	477.908	1044	477.908	1423	477.908	1682	477.908	1493	477.908	1765	477.908	2381
478.247	580	478.247	852	478.247	1001	478.247	1429	478.247	1670	478.247	1531	478.247	1745	478.247	2405
478.585	580	478.585	825	478.585	1054	478.585	1406	478.585	1687	478.585	1484	478.585	1748	478.585	2443
478.924	583	478.924	816	478.924	1026	478.924	1379	478.924	1632	478.924	1509	478.924	1715	478.924	2375
479.262	584	479.262	817	479.262	1021	479.262	1358	479.262	1614	479.262	1484	479.262	1757	479.262	2393
479.601	567	479.601	814	479.601	1032	479.601	1360	479.601	1673	479.601	1496	479.601	1751	479.601	2341
479.939	560	479.939	803	479.939	1021	479.939	1399	479.939	1652	479.939	1471	479.939	1795	479.939	2346
480.278	566	480.278	792	480.278	1013	480.278	1395	480.278	1622	480.278	1480	480.278	1722	480.278	2355
480.616	558	480.616	799	480.616	1002	480.616	1401	480.616	1669	480.616	1508	480.616	1791	480.616	2363
480.955	550	480.955	832	480.955	1033	480.955	1386	480.955	1681	480.955	1509	480.955	1729	480.955	2333
481.293	576	481.293	799	481.293	1020	481.293	1376	481.293	1610	481.293	1519	481.293	1785	481.293	2323
481.632	573	481.632	822	481.632	1032	481.632	1398	481.632	1664	481.632	1416	481.632	1754	481.632	2309
481.97	563	481.97	814	481.97	1056	481.97	1365	481.97	1661	481.97	1509	481.97	1751	481.97	2305
482.308	567	482.308	804	482.308	1009	482.308	1381	482.308	1587	482.308	1496	482.308	1722	482.308	2280
482.647	556	482.647	816	482.647	1006	482.647	1357	482.647	1626	482.647	1433	482.647	1693	482.647	2297
482.985	564	482.985	810	482.985	982	482.985	1399	482.985	1703	482.985	1436	482.985	1751	482.985	2351
483.324	555	483.324	832	483.324	1007	483.324	1344	483.324	1611	483.324	1464	483.324	1722	483.324	2293
483.662	559	483.662	792	483.662	1009	483.662	1385	483.662	1627	483.662	1486	483.662	1746	483.662	2272
484.001	519	484.001	807	484.001	1004	484.001	1394	484.001	1628	484.001	1406	484.001	1751	484.001	2331
484.339	562	484.339	770	484.339	983	484.339	1364	484.339	1602	484.339	1490	484.339	1707	484.339	2324
484.678	554	484.678	809	484.678	999	484.678	1389	484.678	1665	484.678	1479	484.678	1747	484.678	2291
485.016	547	485.016	773	485.016	1011	485.016	1388	485.016	1552	485.016	1480	485.016	1745	485.016	2330
485.355	576	485.355	819	485.355	1032	485.355	1367	485.355	1640	485.355	1435	485.355	1711	485.355	2277
485.693	567	485.693	798	485.693	1003	485.693	1382	485.693	1604	485.693	1462	485.693	1703	485.693	2267
486.031	550	486.031	792	486.031	993	486.031	1364	486.031	1587	486.031	1450	486.031	1685	486.031	2267
486.37	531	486.37	794	486.37	990	486.37	1374	486.37	1639	486.37	1470	486.37	1723	486.37	2276
486.708	553	486.708	799	486.708	990	486.708	1374	486.708	1599	486.708	1467	486.708	1722	486.708	2342
487.047	518	487.047	791	487.047	1009	487.047	1339	487.047	1626	487.047	1498	487.047	1652	487.047	2206
487.385	532	487.385	790	487.385	1009	487.385	1330	487.385	1606	487.385	1488	487.385	1717	487.385	2244
487.723	517	487.723	796	487.723	985	487.723	1379	487.723	1582	487.723	1437	487.723	1667	487.723	2262
488.062	536	488.062	762	488.062	1003	488.062	1382	488.062	1624	488.062	1457	488.062	1703	488.062	2196
488.4	575	488.4	750	488.4	995	488.4	1351	488.4	1614	488.4	1431	488.4	1678	488.4	2272
488.739	568	488.739	753	488.739	1017	488.739	1350	488.739	1614	488.739	1469	488.739	1709	488.739	2268
489.077	556	489.077	760	489.077	975	489.077	1364	489.077	1616	489.077	1416	489.077	1648	489.077	2215
489.415	573	489.415	771	489.415	978	489.415	1296	489.415	1583	489.415	1417	489.415	1685	489.415	2266
489.754	537	489.754	790	489.754	999	489.754	1353	489.754	1597	489.754	1471	489.754	1703	489.754	2233
490.092	545	490.092	786	490.092	983	490.092	1332	490.092	1656	490.092	1427	490.092	1680	490.092	2277
490.431	525	490.431	773	490.431	999	490.431	1340	490.431	1569	490.431	1389	490.431	1690	490.431	2226
490.769	531	490.769	769	490.769	960	490.769	1333	490.769	1590	490.769	1439	490.769	1664	490.769	2250
491.107	553	491.107	752	491.107	992	491.107	1306	491.107	1534	491.107	1414	491.107	1700	491.107	2217
491.446	530	491.446	745	491.446	941	491.446	1331	491.446	1614	491.446	1432	491.446	1638	491.446	2231
491.784	526	491.784	767	491.784	942	491.784	1301	491.784	1548	491.784	1393	491.784	1680	491.784	2184
492.122	543	492.122	769	492.122	966	492.122	1274	492.122	1563	492.122	1414	492.122	1647	492.122	2213
492.461	552	492.461	765	492.461	990	492.461	1292	492.461	1541	492.461	1407	492.461	1668	492.461	2214
492.799	541	492.799	766	492.799	982	492.799	1291	492.799	1582	492.799	1431	492.799	1623	492.799	2185
493.137	550	493.137	772	493.137	995	493.137	1276	493.137	1570	493.137	1415	493.137	1699	493.137	2165
493.476	558	493.476	745	493.476	964	493.476	1274	493.476	1547	493.476	1381	493.476	1632	493.476	2206
493.814	556	493.814	777	493.814	969	493.814	1296	493.814	1595	493.814	1446	493.814	1650	493.814	2199
494.152	543	494.152	756	494.152	991	494.152	1330	494.152	1510	494.152	1354	494.152	1611	494.152	2234
494.491	557	494.491	776	494.491	985	494.491	1293	494.491	1584	494.491	1426	494.491	1608	494.491	2157
494.829	530	494.829	742	494.829	969	494.829	1256	494.829	1586	494.829	1347	494.829	1667	494.829	2193
495.167	525	495.167	737	495.167	967	495.167	1281	495.167	1508	495.167	1410	495.167	1600	495.167	2218
495.505	552	495.505	760	495.505	937	495.505	1274	495.505	1511	495.505	1399	495.505	1634	495.505	2158
495.844	546	495.844	750	495.844	954	495.844	1211	495.844	1530	495.844	1360	495.844	1601	495.844	2179
496.182	576	496.182	746	496.182	932	496.182	1272	496.182	1526	496.182	1351	496.182	1611	496.182	2154
496.52	545	496.52	745	496.52	950	496.52	1256	496.52	1557	496.52	1376	496.52	1614	496.52	2131
496.859	544	496.859	722	496.859	920	496.859	1240	496.859	1557	496.859	1380	496.859	1605	496.859	2121
497.197	547	497.197	756	497.197	943	497.197	1240	497.197	1564	497.197	1372	497.197	1665	497.197	2168
497.535	526	497.535	738	497.535	960	497.535	1234	497.535	1515	497.535	1370	497.535	1599	497.535	2161
497.873	512	497.873	720	497.873	950	497.873	1221	497.873	1524	497.873	1375	497.873	1603	497.873	2198
498.212	524	498.212	731	498.212	941	498.212	1250	498.212	1502	498.212	1375	498.212	1627	498.212	2084
498.55	541	498.55	711	498.55	918	498.55	1271	498.55	1506	498.55	1351	498.55	1585	498.55	2097
498.888	533	498.888	737	498.888	940	498.888	1300	498.888	1531	498.888	1347	498.888	1660	498.888	2163
499.226	548	499.226	727	499.226	956	499.226	1254	499.226	1463	499.226	1356	499.226	1596	499.226	2085
499.565	552	499.565	756	499.565	940	499.565	1234	499.565	1471	499.565	1320	499.565	1583	499.565	2113
499.903	523	499.903	755	499.903	932	499.903	1215	499.903	1559	499.903	1340	499.903	1602	499.903	2156
500.241	532	500.241	728	500.241	941	500.241	1225	500.241	1463	500.241	1304	500.241	1530	500.241	2081
500.579	531	500.579	743	500.579	936	500.579	1219	500.579	1536	500.579	1289	500.579	1590	500.579	2147
500.917	508	500.917	723	500.917	960	500.917	1245	500.917	1485	500.917	1296	500.917	1556	500.917	2130
501.256	512	501.256	736	501.256	918	501.256	1227	501.256	1495	501.256	1312	501.256	1607	501.256	2115
501.594	511	501.594	737	501.594	920	501.594	1215	501.594	1497	501.594	1332	501.594	1594	501.594	2089
501.932	492	501.932	727	501.932	903	501.932	1255	501.932	1485	501.932	1302	501.932	1555	501.932	2069
502.27	526	502.27	721	502.27	946	502.27	1225	502.27	1514	502.27	1312	502.27	1595	502.27	2115
502.609	510	502.609	722	502.609	914	502.609	1172	502.609	1510	502.609	1328	502.609	1545	502.609	2117
502.947	545	502.947	745	502.947	898	502.947	1215	502.947	1495	502.947	1289	502.947	1567	502.947	2083
503.285	558	503.285	700	503.285	910	503.285	1218	503.285	1486	503.285	1340	503.285	1575	503.285	2058
503.623	556	503.623	729	503.623	921	503.623	1248	503.623	1450	503.623	1285	503.623	1535	503.623	2072
503.961	526	503.961	710	503.961	906	503.961	1198	503.961	1493	503.961	1312	503.961	1547	503.961	2055
504.299	521	504.299	702	504.299	920	504.299	1242	504.299	1459	504.299	1288	504.299	1613	504.299	2109
504.638	503	504.638	732	504.638	919	504.638	1215	504.638	1461	504.638	1267	504.638	1566	504.638	2050
504.976	509	504.976	730	504.976	908	504.976	1225	504.976	1496	504.976	1316	504.976	1498	504.976	2074
505.314	521	505.314	715	505.314	926	505.314	1176	505.314	1456	505.314	1276	505.314	1501	505.314	2008
505.652	481	505.652	725	505.652	933	505.652	1221	505.652	1470	505.652	1252	505.652	1550	505.652	2090
505.99	505	505.99	709	505.99	921	505.99	1198	505.99	1457	505.99	1276	505.99	1524	505.99	2036
506.328	525	506.328	702	506.328	909	506.328	1197	506.328	1465	506.328	1275	506.328	1568	506.328	2064
506.666	520	506.666	702	506.666	875	506.666	1195	506.666	1479	506.666	1193	506.666	1538	506.666	2013
507.005	524	507.005	699	507.005	869	507.005	1148	507.005	1472	507.005	1273	507.005	1532	507.005	2042
507.343	530	507.343	759	507.343	884	507.343	1190	507.343	1419	507.343	1323	507.343	1557	507.343	2022
507.681	545	507.681	739	507.681	903	507.681	1209	507.681	1409	507.681	1271	507.681	1456	507.681	2027
508.019	548	508.019	761	508.019	870	508.019	1205	508.019	1445	508.019	1283	508.019	1531	508.019	2021
508.357	546	508.357	720	508.357	883	508.357	1157	508.357	1452	508.357	1284	508.357	1531	508.357	1996
508.695	531	508.695	712	508.695	852	508.695	1165	508.695	1434	508.695	1251	508.695	1476	508.695	1978
509.033	529	509.033	721	509.033	881	509.033	1170	509.033	1429	509.033	1246	509.033	1540	509.033	1998
509.371	502	509.371	697	509.371	859	509.371	1177	509.371	1453	509.371	1192	509.371	1517	509.371	2025
509.71	500	509.71	695	509.71	855	509.71	1173	509.71	1421	509.71	1251	509.71	1495	509.71	1998
510.048	506	510.048	656	510.048	882	510.048	1169	510.048	1435	510.048	1208	510.048	1559	510.048	1976
510.386	516	510.386	694	510.386	863	510.386	1165	510.386	1397	510.386	1197	510.386	1497	510.386	1932
510.724	520	510.724	718	510.724	874	510.724	1159	510.724	1364	510.724	1238	510.724	1464	510.724	1943
511.062	478	511.062	683	511.062	877	511.062	1165	511.062	1374	511.062	1256	511.062	1490	511.062	1942
511.4	517	511.4	650	511.4	853	511.4	1143	511.4	1340	511.4	1238	511.4	1458	511.4	1994
511.738	517	511.738	691	511.738	848	511.738	1166	511.738	1411	511.738	1226	511.738	1465	511.738	1966
512.076	544	512.076	712	512.076	833	512.076	1127	512.076	1412	512.076	1218	512.076	1462	512.076	1963
512.414	507	512.414	702	512.414	859	512.414	1127	512.414	1389	512.414	1187	512.414	1516	512.414	1928
512.752	515	512.752	709	512.752	875	512.752	1129	512.752	1404	512.752	1227	512.752	1488	512.752	1932
513.09	493	513.09	679	513.09	872	513.09	1139	513.09	1374	513.09	1160	513.09	1436	513.09	1929
513.428	489	513.428	692	513.428	888	513.428	1144	513.428	1410	513.428	1239	513.428	1485	513.428	1946
513.766	508	513.766	686	513.766	825	513.766	1104	513.766	1384	513.766	1172	513.766	1425	513.766	1952
514.104	521	514.104	732	514.104	835	514.104	1146	514.104	1440	514.104	1197	514.104	1443	514.104	1921
514.442	500	514.442	712	514.442	858	514.442	1146	514.442	1348	514.442	1232	514.442	1465	514.442	1894
514.781	499	514.781	707	514.781	856	514.781	1147	514.781	1342	514.781	1187	514.781	1503	514.781	1914
515.119	509	515.119	683	515.119	886	515.119	1146	515.119	1373	515.119	1209	515.119	1427	515.119	1931
515.457	488	515.457	694	515.457	870	515.457	1115	515.457	1335	515.457	1189	515.457	1427	515.457	1885
515.795	481	515.795	707	515.795	823	515.795	1130	515.795	1367	515.795	1204	515.795	1438	515.795	1855
516.133	494	516.133	668	516.133	841	516.133	1116	516.133	1316	516.133	1180	516.133	1453	516.133	1876
516.471	474	516.471	670	516.471	824	516.471	1097	516.471	1323	516.471	1161	516.471	1415	516.471	1874
516.809	491	516.809	671	516.809	860	516.809	1185	516.809	1317	516.809	1171	516.809	1441	516.809	1863
517.147	491	517.147	682	517.147	844	517.147	1085	517.147	1300	517.147	1155	517.147	1419	517.147	1858
517.485	443	517.485	690	517.485	868	517.485	1106	517.485	1305	517.485	1206	517.485	1440	517.485	1803
517.823	500	517.823	656	517.823	832	517.823	1070	517.823	1303	517.823	1173	517.823	1436	517.823	1832
518.161	488	518.161	669	518.161	821	518.161	1080	518.161	1359	518.161	1162	518.161	1392	518.161	1809
518.499	492	518.499	654	518.499	847	518.499	1149	518.499	1299	518.499	1135	518.499	1412	518.499	1781
518.836	483	518.836	690	518.836	826	518.836	1091	518.836	1304	518.836	1203	518.836	1358	518.836	1759
519.174	493	519.174	680	519.174	840	519.174	1109	519.174	1293	519.174	1187	519.174	1415	519.174	1814
519.512	455	519.512	648	519.512	833	519.512	1064	519.512	1325	519.512	1157	519.512	1389	519.512	1779
519.85	524	519.85	685	519.85	845	519.85	1066	519.85	1274	519.85	1158	519.85	1389	519.85	1776
520.188	490	520.188	663	520.188	855	520.188	1103	520.188	1297	520.188	1185	520.188	1393	520.188	1758
520.526	483	520.526	660	520.526	845	520.526	1109	520.526	1293	520.526	1127	520.526	1396	520.526	1756
520.864	473	520.864	672	520.864	833	520.864	1098	520.864	1290	520.864	1188	520.864	1376	520.864	1753
521.202	517	521.202	698	521.202	810	521.202	1071	521.202	1265	521.202	1130	521.202	1367	521.202	1774
521.54	477	521.54	643	521.54	820	521.54	1091	521.54	1258	521.54	1127	521.54	1413	521.54	1779
521.878	481	521.878	634	521.878	798	521.878	1134	521.878	1259	521.878	1115	521.878	1369	521.878	1730
522.216	473	522.216	700	522.216	788	522.216	1075	522.216	1263	522.216	1110	522.216	1341	522.216	1731
522.554	460	522.554	682	522.554	770	522.554	1096	522.554	1216	522.554	1143	522.554	1361	522.554	1730
522.892	488	522.892	638	522.892	772	522.892	1086	522.892	1259	522.892	1142	522.892	1368	522.892	1704
523.23	507	523.23	653	523.23	786	523.23	1047	523.23	1222	523.23	1140	523.23	1370	523.23	1729
523.568	488	523.568	667	523.568	809	523.568	1056	523.568	1256	523.568	1121	523.568	1388	523.568	1673
523.905	472	523.905	636	523.905	797	523.905	1067	523.905	1251	523.905	1128	523.905	1357	523.905	1737
524.243	506	524.243	657	524.243	792	524.243	1090	524.243	1234	524.243	1130	524.243	1367	524.243	1650
524.581	481	524.581	658	524.581	799	524.581	1053	524.581	1216	524.581	1126	524.581	1357	524.581	1709
524.919	494	524.919	658	524.919	728	524.919	1024	524.919	1205	524.919	1093	524.919	1367	524.919	1679
525.257	483	525.257	643	525.257	801	525.257	1079	525.257	1241	525.257	1076	525.257	1329	525.257	1721
525.595	489	525.595	628	525.595	792	525.595	996	525.595	1225	525.595	1085	525.595	1349	525.595	1680
525.933	486	525.933	665	525.933	776	525.933	1036	525.933	1252	525.933	1099	525.933	1317	525.933	1702
526.271	471	526.271	664	526.271	801	526.271	1043	526.271	1238	526.271	1107	526.271	1318	526.271	1717
526.608	480	526.608	659	526.608	760	526.608	1021	526.608	1209	526.608	1111	526.608	1318	526.608	1668
526.946	464	526.946	612	526.946	795	526.946	1050	526.946	1225	526.946	1094	526.946	1283	526.946	1638
527.284	485	527.284	622	527.284	790	527.284	1056	527.284	1196	527.284	1092	527.284	1287	527.284	1701
527.622	490	527.622	661	527.622	784	527.622	1040	527.622	1181	527.622	1081	527.622	1278	527.622	1654
527.96	456	527.96	653	527.96	775	527.96	1032	527.96	1136	527.96	1042	527.96	1265	527.96	1667
528.298	476	528.298	609	528.298	766	528.298	991	528.298	1204	528.298	1058	528.298	1284	528.298	1662
528.635	455	528.635	637	528.635	779	528.635	1023	528.635	1201	528.635	1124	528.635	1254	528.635	1637
528.973	496	528.973	620	528.973	787	528.973	1041	528.973	1206	528.973	1065	528.973	1277	528.973	1613
529.311	483	529.311	648	529.311	775	529.311	1028	529.311	1230	529.311	1096	529.311	1223	529.311	1638
529.649	454	529.649	637	529.649	742	529.649	1019	529.649	1186	529.649	1064	529.649	1231	529.649	1615
529.987	490	529.987	635	529.987	725	529.987	1030	529.987	1205	529.987	1048	529.987	1252	529.987	1643
530.325	490	530.325	668	530.325	755	530.325	1009	530.325	1198	530.325	1090	530.325	1260	530.325	1616
530.662	525	530.662	605	530.662	778	530.662	1004	530.662	1166	530.662	1072	530.662	1257	530.662	1665
531	504	531	656	531	810	531	1009	531	1201	531	1094	531	1270	531	1590
531.338	500	531.338	608	531.338	756	531.338	1009	531.338	1201	531.338	1085	531.338	1221	531.338	1642
531.676	476	531.676	687	531.676	737	531.676	1004	531.676	1188	531.676	1072	531.676	1199	531.676	1617
532.014	471	532.014	639	532.014	732	532.014	1036	532.014	1198	532.014	1068	532.014	1261	532.014	1619
532.351	473	532.351	634	532.351	781	532.351	1018	532.351	1226	532.351	1118	532.351	1316	532.351	1674
532.689	477	532.689	661	532.689	787	532.689	1125	532.689	1268	532.689	1110	532.689	1345	532.689	1741
533.027	470	533.027	665	533.027	818	533.027	1108	533.027	1278	533.027	1131	533.027	1369	533.027	1782
533.365	502	533.365	661	533.365	809	533.365	1092	533.365	1262	533.365	1126	533.365	1339	533.365	1730
533.702	495	533.702	684	533.702	803	533.702	1077	533.702	1278	533.702	1156	533.702	1375	533.702	1763
534.04	495	534.04	665	534.04	785	534.04	1034	534.04	1217	534.04	1127	534.04	1320	534.04	1736
534.378	459	534.378	575	534.378	737	534.378	999	534.378	1196	534.378	1061	534.378	1243	534.378	1559
534.716	472	534.716	628	534.716	715	534.716	957	534.716	1126	534.716	1049	534.716	1196	534.716	1588
535.053	480	535.053	631	535.053	685	535.053	969	535.053	1139	535.053	1029	535.053	1219	535.053	1540
535.391	461	535.391	631	535.391	736	535.391	1004	535.391	1133	535.391	1043	535.391	1181	535.391	1561
535.729	451	535.729	625	535.729	732	535.729	962	535.729	1109	535.729	1026	535.729	1205	535.729	1564
536.067	481	536.067	611	536.067	750	536.067	986	536.067	1124	536.067	1023	536.067	1213	536.067	1532
536.404	442	536.404	586	536.404	714	536.404	948	536.404	1141	536.404	1046	536.404	1190	536.404	1539
536.742	481	536.742	616	536.742	720	536.742	986	536.742	1129	536.742	1026	536.742	1141	536.742	1556
537.08	448	537.08	604	537.08	737	537.08	956	537.08	1124	537.08	1042	537.08	1195	537.08	1523
537.417	450	537.417	625	537.417	744	537.417	944	537.417	1102	537.417	983	537.417	1175	537.417	1532
537.755	452	537.755	602	537.755	717	537.755	977	537.755	1102	537.755	1030	537.755	1188	537.755	1561
538.093	446	538.093	601	538.093	705	538.093	974	538.093	1107	538.093	978	538.093	1181	538.093	1509
538.43	471	538.43	641	538.43	678	538.43	929	538.43	1116	538.43	999	538.43	1128	538.43	1570
538.768	439	538.768	620	538.768	737	538.768	949	538.768	1071	538.768	1002	538.768	1186	538.768	1515
539.106	444	539.106	630	539.106	711	539.106	940	539.106	1078	539.106	990	539.106	1136	539.106	1476
539.443	480	539.443	614	539.443	687	539.443	945	539.443	1111	539.443	999	539.443	1173	539.443	1513
539.781	439	539.781	583	539.781	726	539.781	929	539.781	1077	539.781	1014	539.781	1158	539.781	1483
540.119	469	540.119	592	540.119	694	540.119	934	540.119	1070	540.119	1001	540.119	1105	540.119	1497
540.457	465	540.457	636	540.457	699	540.457	953	540.457	1070	540.457	992	540.457	1161	540.457	1501
540.794	438	540.794	583	540.794	707	540.794	923	540.794	1077	540.794	998	540.794	1122	540.794	1471
541.132	450	541.132	603	541.132	702	541.132	897	541.132	1100	541.132	1000	541.132	1153	541.132	1531
541.469	440	541.469	628	541.469	700	541.469	927	541.469	1074	541.469	956	541.469	1152	541.469	1442
541.807	455	541.807	570	541.807	677	541.807	873	541.807	1053	541.807	946	541.807	1136	541.807	1485
542.145	424	542.145	590	542.145	715	542.145	900	542.145	1049	542.145	945	542.145	1105	542.145	1487
542.482	454	542.482	579	542.482	695	542.482	901	542.482	1086	542.482	943	542.482	1097	542.482	1496
542.82	447	542.82	629	542.82	710	542.82	902	542.82	1069	542.82	971	542.82	1150	542.82	1462
543.158	412	543.158	603	543.158	682	543.158	919	543.158	1078	543.158	939	543.158	1103	543.158	1467
543.495	463	543.495	595	543.495	671	543.495	885	543.495	1063	543.495	958	543.495	1079	543.495	1478
543.833	443	543.833	583	543.833	713	543.833	912	543.833	1089	543.833	975	543.833	1169	543.833	1444
544.17	477	544.17	586	544.17	715	544.17	891	544.17	995	544.17	967	544.17	1122	544.17	1393
544.508	462	544.508	604	544.508	714	544.508	886	544.508	1015	544.508	1000	544.508	1119	544.508	1453
544.846	430	544.846	593	544.846	680	544.846	899	544.846	1066	544.846	972	544.846	1094	544.846	1440
545.183	442	545.183	622	545.183	657	545.183	909	545.183	1015	545.183	967	545.183	1090	545.183	1425
545.521	418	545.521	570	545.521	678	545.521	893	545.521	1058	545.521	935	545.521	1075	545.521	1410
545.858	442	545.858	576	545.858	631	545.858	874	545.858	1008	545.858	937	545.858	1098	545.858	1444
546.196	438	546.196	606	546.196	653	546.196	896	546.196	1054	546.196	929	546.196	1071	546.196	1363
546.533	442	546.533	574	546.533	697	546.533	860	546.533	1014	546.533	944	546.533	1082	546.533	1425
546.871	436	546.871	586	546.871	686	546.871	847	546.871	998	546.871	919	546.871	1081	546.871	1428
547.209	422	547.209	590	547.209	700	547.209	904	547.209	1030	547.209	929	547.209	1090	547.209	1380
547.546	454	547.546	588	547.546	680	547.546	856	547.546	1006	547.546	911	547.546	1058	547.546	1416
547.884	455	547.884	570	547.884	662	547.884	885	547.884	1042	547.884	940	547.884	1109	547.884	1416
548.221	416	548.221	591	548.221	676	548.221	870	548.221	1060	548.221	914	548.221	1034	548.221	1411
548.559	446	548.559	553	548.559	676	548.559	872	548.559	999	548.559	900	548.559	1036	548.559	1342
548.896	409	548.896	557	548.896	659	548.896	876	548.896	1018	548.896	926	548.896	1075	548.896	1377
549.234	465	549.234	586	549.234	678	549.234	842	549.234	978	549.234	895	549.234	1085	549.234	1368
549.571	428	549.571	575	549.571	679	549.571	839	549.571	1030	549.571	938	549.571	1078	549.571	1389
549.909	429	549.909	570	549.909	650	549.909	823	549.909	1013	549.909	932	549.909	1072	549.909	1369
550.246	446	550.246	568	550.246	657	550.246	850	550.246	948	550.246	877	550.246	1034	550.246	1342
550.584	443	550.584	571	550.584	637	550.584	859	550.584	996	550.584	868	550.584	1069	550.584	1327
550.921	445	550.921	565	550.921	681	550.921	845	550.921	995	550.921	888	550.921	1092	550.921	1387
551.259	428	551.259	591	551.259	667	551.259	861	551.259	972	551.259	916	551.259	1034	551.259	1327
551.596	426	551.596	587	551.596	644	551.596	830	551.596	1018	551.596	885	551.596	1049	551.596	1328
551.934	439	551.934	556	551.934	640	551.934	856	551.934	997	551.934	905	551.934	1029	551.934	1305
552.271	430	552.271	562	552.271	664	552.271	868	552.271	982	552.271	881	552.271	1084	552.271	1295
552.609	434	552.609	541	552.609	672	552.609	819	552.609	975	552.609	867	552.609	1023	552.609	1298
552.946	430	552.946	554	552.946	621	552.946	839	552.946	1014	552.946	887	552.946	995	552.946	1307
553.284	411	553.284	569	553.284	664	553.284	823	553.284	931	553.284	868	553.284	1026	553.284	1310
553.621	467	553.621	567	553.621	607	553.621	836	553.621	957	553.621	878	553.621	1016	553.621	1304
553.959	416	553.959	554	553.959	633	553.959	810	553.959	988	553.959	865	553.959	1008	553.959	1269
554.296	431	554.296	541	554.296	643	554.296	793	554.296	905	554.296	859	554.296	1029	554.296	1291
554.634	427	554.634	564	554.634	621	554.634	832	554.634	948	554.634	872	554.634	1002	554.634	1279
554.971	405	554.971	577	554.971	647	554.971	787	554.971	964	554.971	875	554.971	1057	554.971	1266
555.308	437	555.308	544	555.308	633	555.308	801	555.308	956	555.308	833	555.308	993	555.308	1244
555.646	438	555.646	556	555.646	669	555.646	833	555.646	915	555.646	841	555.646	1020	555.646	1273
555.983	406	555.983	554	555.983	681	555.983	805	555.983	921	555.983	858	555.983	994	555.983	1258
556.321	440	556.321	545	556.321	634	556.321	793	556.321	904	556.321	866	556.321	982	556.321	1259
556.658	430	556.658	542	556.658	672	556.658	792	556.658	922	556.658	824	556.658	974	556.658	1264
556.996	421	556.996	557	556.996	656	556.996	756	556.996	916	556.996	849	556.996	977	556.996	1227
557.333	439	557.333	551	557.333	631	557.333	806	557.333	940	557.333	869	557.333	993	557.333	1243
557.67	414	557.67	541	557.67	630	557.67	833	557.67	887	557.67	812	557.67	973	557.67	1252
558.008	421	558.008	572	558.008	644	558.008	816	558.008	913	558.008	830	558.008	959	558.008	1217
558.345	434	558.345	522	558.345	642	558.345	826	558.345	906	558.345	816	558.345	950	558.345	1219
558.683	436	558.683	548	558.683	602	558.683	825	558.683	911	558.683	834	558.683	955	558.683	1208
559.02	415	559.02	536	559.02	637	559.02	788	559.02	942	559.02	848	559.02	941	559.02	1207
559.357	421	559.357	550	559.357	637	559.357	800	559.357	915	559.357	798	559.357	968	559.357	1174
559.695	399	559.695	575	559.695	640	559.695	769	559.695	916	559.695	847	559.695	940	559.695	1158
560.032	431	560.032	564	560.032	594	560.032	761	560.032	896	560.032	821	560.032	957	560.032	1222
560.369	403	560.369	544	560.369	591	560.369	772	560.369	915	560.369	772	560.369	960	560.369	1211
560.707	442	560.707	543	560.707	605	560.707	742	560.707	917	560.707	772	560.707	936	560.707	1156
561.044	421	561.044	541	561.044	635	561.044	745	561.044	880	561.044	772	561.044	932	561.044	1150
561.381	437	561.381	538	561.381	588	561.381	744	561.381	899	561.381	828	561.381	923	561.381	1178
561.719	398	561.719	560	561.719	616	561.719	757	561.719	857	561.719	854	561.719	887	561.719	1160
562.056	425	562.056	561	562.056	595	562.056	768	562.056	901	562.056	784	562.056	931	562.056	1194
562.393	401	562.393	525	562.393	621	562.393	771	562.393	892	562.393	803	562.393	956	562.393	1162
562.731	424	562.731	528	562.731	580	562.731	733	562.731	859	562.731	802	562.731	920	562.731	1132
563.068	399	563.068	564	563.068	606	563.068	755	563.068	884	563.068	790	563.068	894	563.068	1169
563.405	424	563.405	536	563.405	571	563.405	723	563.405	861	563.405	783	563.405	927	563.405	1145
563.743	467	563.743	524	563.743	559	563.743	702	563.743	843	563.743	785	563.743	892	563.743	1135
564.08	434	564.08	535	564.08	606	564.08	735	564.08	881	564.08	793	564.08	927	564.08	1134
564.417	423	564.417	522	564.417	621	564.417	742	564.417	834	564.417	730	564.417	934	564.417	1137
564.755	416	564.755	518	564.755	602	564.755	711	564.755	883	564.755	769	564.755	927	564.755	1096
565.092	400	565.092	533	565.092	619	565.092	724	565.092	844	565.092	754	565.092	887	565.092	1174
565.429	412	565.429	538	565.429	589	565.429	732	565.429	828	565.429	776	565.429	887	565.429	1093
565.766	417	565.766	529	565.766	628	565.766	762	565.766	823	565.766	754	565.766	903	565.766	1130
566.104	397	566.104	535	566.104	556	566.104	721	566.104	826	566.104	753	566.104	888	566.104	1132
566.441	439	566.441	528	566.441	559	566.441	731	566.441	829	566.441	760	566.441	893	566.441	1138
566.778	385	566.778	555	566.778	580	566.778	721	566.778	800	566.778	776	566.778	904	566.778	1128
567.116	417	567.116	536	567.116	586	567.116	710	567.116	850	567.116	752	567.116	844	567.116	1103
567.453	418	567.453	530	567.453	596	567.453	726	567.453	841	567.453	745	567.453	901	567.453	1122
567.79	410	567.79	528	567.79	595	567.79	755	567.79	866	567.79	771	567.79	880	567.79	1125
568.127	382	568.127	529	568.127	606	568.127	718	568.127	851	568.127	771	568.127	893	568.127	1100
568.465	390	568.465	516	568.465	608	568.465	721	568.465	828	568.465	756	568.465	924	568.465	1154
568.802	418	568.802	512	568.802	570	568.802	709	568.802	824	568.802	746	568.802	875	568.802	1104
569.139	369	569.139	500	569.139	567	569.139	732	569.139	829	569.139	742	569.139	966	569.139	1081
569.476	412	569.476	500	569.476	609	569.476	701	569.476	822	569.476	721	569.476	857	569.476	1065
569.813	411	569.813	522	569.813	615	569.813	695	569.813	825	569.813	735	569.813	845	569.813	1068
570.151	401	570.151	505	570.151	581	570.151	676	570.151	797	570.151	734	570.151	870	570.151	1071
570.488	384	570.488	529	570.488	557	570.488	711	570.488	839	570.488	733	570.488	857	570.488	1054
570.825	399	570.825	538	570.825	582	570.825	728	570.825	802	570.825	720	570.825	861	570.825	1068
571.162	376	571.162	536	571.162	584	571.162	699	571.162	837	571.162	726	571.162	865	571.162	1073
571.499	430	571.499	514	571.499	580	571.499	711	571.499	811	571.499	720	571.499	865	571.499	1011
571.837	378	571.837	537	571.837	573	571.837	685	571.837	799	571.837	746	571.837	866	571.837	1034
572.174	426	572.174	510	572.174	550	572.174	676	572.174	792	572.174	732	572.174	846	572.174	1062
572.511	397	572.511	518	572.511	566	572.511	695	572.511	760	572.511	710	572.511	874	572.511	1056
572.848	418	572.848	498	572.848	595	572.848	696	572.848	814	572.848	715	572.848	840	572.848	1059
573.185	398	573.185	521	573.185	556	573.185	691	573.185	773	573.185	702	573.185	860	573.185	1073
573.522	385	573.522	497	573.522	547	573.522	681	573.522	795	573.522	698	573.522	838	573.522	1081
573.86	428	573.86	516	573.86	568	573.86	664	573.86	793	573.86	708	573.86	825	573.86	1075
574.197	389	574.197	531	574.197	576	574.197	693	574.197	764	574.197	737	574.197	849	574.197	1060
574.534	410	574.534	502	574.534	593	574.534	693	574.534	787	574.534	676	574.534	847	574.534	1033
574.871	376	574.871	529	574.871	568	574.871	678	574.871	793	574.871	728	574.871	798	574.871	1047
575.208	401	575.208	496	575.208	561	575.208	679	575.208	764	575.208	699	575.208	829	575.208	1066
575.545	392	575.545	506	575.545	578	575.545	679	575.545	751	575.545	710	575.545	813	575.545	1032
575.882	409	575.882	490	575.882	590	575.882	689	575.882	773	575.882	671	575.882	818	575.882	1030
576.219	421	576.219	513	576.219	569	576.219	716	576.219	766	576.219	698	576.219	792	576.219	1039
576.557	411	576.557	535	576.557	575	576.557	706	576.557	772	576.557	729	576.557	804	576.557	996
576.894	414	576.894	505	576.894	579	576.894	656	576.894	742	576.894	721	576.894	821	576.894	996
577.231	397	577.231	508	577.231	593	577.231	657	577.231	747	577.231	717	577.231	810	577.231	1024
577.568	387	577.568	534	577.568	565	577.568	665	577.568	775	577.568	694	577.568	811	577.568	988
577.905	379	577.905	500	577.905	536	577.905	665	577.905	765	577.905	687	577.905	770	577.905	989
578.242	412	578.242	511	578.242	562	578.242	677	578.242	746	578.242	693	578.242	799	578.242	1009
578.579	394	578.579	465	578.579	572	578.579	658	578.579	770	578.579	700	578.579	778	578.579	1024
578.916	388	578.916	439	578.916	516	578.916	657	578.916	754	578.916	668	578.916	784	578.916	988
579.253	419	579.253	460	579.253	539	579.253	691	579.253	724	579.253	699	579.253	784	579.253	967
579.59	385	579.59	476	579.59	565	579.59	672	579.59	731	579.59	694	579.59	770	579.59	1014
579.927	401	579.927	482	579.927	570	579.927	634	579.927	744	579.927	715	579.927	749	579.927	997
580.264	369	580.264	519	580.264	548	580.264	672	580.264	748	580.264	655	580.264	773	580.264	1013
580.601	407	580.601	485	580.601	541	580.601	644	580.601	740	580.601	688	580.601	762	580.601	989
580.939	372	580.939	479	580.939	531	580.939	668	580.939	743	580.939	679	580.939	752	580.939	1002
581.276	377	581.276	489	581.276	535	581.276	648	581.276	729	581.276	652	581.276	772	581.276	986
581.613	393	581.613	512	581.613	549	581.613	631	581.613	696	581.613	687	581.613	778	581.613	1008
581.95	394	581.95	494	581.95	546	581.95	655	581.95	749	581.95	650	581.95	768	581.95	969
582.287	410	582.287	497	582.287	541	582.287	609	582.287	716	582.287	673	582.287	755	582.287	958
582.624	401	582.624	456	582.624	562	582.624	656	582.624	730	582.624	680	582.624	751	582.624	952
582.961	380	582.961	460	582.961	534	582.961	645	582.961	742	582.961	629	582.961	766	582.961	937
583.298	391	583.298	478	583.298	520	583.298	665	583.298	713	583.298	649	583.298	748	583.298	926
583.635	374	583.635	474	583.635	556	583.635	627	583.635	704	583.635	669	583.635	739	583.635	976
583.972	410	583.972	493	583.972	543	583.972	624	583.972	700	583.972	644	583.972	733	583.972	957
584.309	382	584.309	491	584.309	567	584.309	645	584.309	706	584.309	669	584.309	736	584.309	967
584.646	394	584.646	472	584.646	543	584.646	666	584.646	697	584.646	673	584.646	729	584.646	948
584.983	375	584.983	532	584.983	552	584.983	635	584.983	705	584.983	660	584.983	731	584.983	958
585.32	394	585.32	492	585.32	548	585.32	648	585.32	703	585.32	632	585.32	708	585.32	945
585.657	363	585.657	465	585.657	545	585.657	610	585.657	709	585.657	655	585.657	730	585.657	952
585.993	392	585.993	456	585.993	551	585.993	620	585.993	698	585.993	628	585.993	761	585.993	889
586.331	409	586.331	442	586.331	544	586.331	641	586.331	716	586.331	646	586.331	754	586.331	928
586.667	379	586.667	456	586.667	528	586.667	607	586.667	690	586.667	660	586.667	731	586.667	918
587.004	379	587.004	455	587.004	537	587.004	632	587.004	694	587.004	616	587.004	697	587.004	943
587.341	366	587.341	457	587.341	552	587.341	586	587.341	710	587.341	651	587.341	728	587.341	906
587.678	396	587.678	456	587.678	524	587.678	643	587.678	723	587.678	648	587.678	747	587.678	927
588.015	388.792	588.015	485.841	588.015	536.532	588.015	605.749	588.015	709	588.015	635	588.015	755	588.015	911
588.352	370.41	588.352	465.506	588.352	538.802	588.352	637.321	588.352	686	588.352	661	588.352	739	588.352	926
588.689	371.849	588.689	457.421	588.689	562.021	588.689	623.591	588.689	676	588.689	645	588.689	714	588.689	923
589.026	393.212	589.026	458.76	589.026	540.03	589.026	628.008	589.026	669	589.026	626	589.026	705	589.026	911
589.363	377.02	589.363	424.241	589.363	512.866	589.363	618.401	589.363	705	589.363	649	589.363	741	589.363	904
589.7	384.949	589.7	412.401	589.7	494.893	589.7	628.631	589.7	703	589.7	632	589.7	734	589.7	890
590.037	418.525	590.037	493.439	590.037	487.578	590.037	654.972	590.037	693	590.037	657	590.037	724	590.037	883
590.374	371.51	590.374	473.046	590.374	515.771	590.374	601.279	590.374	711	590.374	641	590.374	742	590.374	908
590.71	382.655	590.71	483.244	590.71	518.245	590.71	635.14	590.71	717	590.71	662	590.71	734	590.71	917
591.047	402.407	591.047	465.723	591.047	522.95	591.047	620.076	591.047	683	591.047	624	591.047	738	591.047	910
591.384	371.35	591.384	473.634	591.384	518.989	591.384	591.712	591.384	675	591.384	616	591.384	717	591.384	869
591.721	404.561	591.721	463.242	591.721	510.227	591.721	599.366	591.721	670	591.721	651	591.721	725	591.721	900
592.058	377.629	592.058	469.184	592.058	535.731	592.058	595.201	592.058	678	592.058	645	592.058	694	592.058	886
592.395	368.981	592.395	453.555	592.395	521.347	592.395	602.021	592.395	677	592.395	636	592.395	666	592.395	868
592.732	389.074	592.732	455.059	592.732	531.883	592.732	607.715	592.732	684	592.732	638	592.732	716	592.732	849
593.068	379.33	593.068	433.075	593.068	533.208	593.068	590.127	593.068	683	593.068	614	593.068	704	593.068	849
593.405	380.369	593.405	432.983	593.405	520.068	593.405	646.843	593.405	672	593.405	649	593.405	700	593.405	863
593.742	391.846	593.742	457.034	593.742	548.65	593.742	591.465	593.742	658	593.742	619	593.742	695	593.742	871
594.079	377.516	594.079	446.381	594.079	504.397	594.079	620.211	594.079	639	594.079	654	594.079	704	594.079	882
594.416	359.495	594.416	425.547	594.416	486.295	594.416	590.054	594.416	685	594.416	628	594.416	698	594.416	883
594.753	405.439	594.753	426.312	594.753	491.97	594.753	601.985	594.753	671	594.753	645	594.753	700	594.753	863
595.089	377.083	595.089	457.948	595.089	487.845	595.089	615.274	595.089	671	595.089	623	595.089	720	595.089	891
595.426	365.793	595.426	432.634	595.426	510.337	595.426	577.836	595.426	662	595.426	618	595.426	690	595.426	908
595.763	388.351	595.763	448.531	595.763	522.006	595.763	584.481	595.763	632	595.763	634	595.763	710	595.763	882
596.1	404.022	596.1	443.199	596.1	532.848	596.1	570.075	596.1	678	596.1	643	596.1	685	596.1	879
596.437	369.896	596.437	448.513	596.437	518.03	596.437	596.741	596.437	654	596.437	604	596.437	695	596.437	858
596.773	407.276	596.773	430.286	596.773	522.806	596.773	601.912	596.773	644	596.773	636	596.773	690	596.773	867
597.11	367.933	597.11	456.725	597.11	505.076	597.11	605.604	597.11	685	597.11	642	597.11	681	597.11	865
597.447	396.098	597.447	450.531	597.447	511.856	597.447	591.327	597.447	666	597.447	621	597.447	686	597.447	846
597.784	387.714	597.784	430.616	597.784	487.973	597.784	583.798	597.784	652	597.784	629	597.784	675	597.784	839
598.121	372.688	598.121	427.559	598.121	502.465	598.121	603.641	598.121	656	598.121	615	598.121	696	598.121	844
598.457	395.185	598.457	463.284	598.457	506.142	598.457	641.623	598.457	664	598.457	648	598.457	693	598.457	825
598.794	357.343	598.794	451.976	598.794	504.15	598.794	596.608	598.794	668	598.794	620	598.794	681	598.794	826
599.131	395.451	599.131	449.077	599.131	503.173	599.131	610.789	599.131	639	599.131	590	599.131	668	599.131	850
599.468	396.452	599.468	440.122	599.468	508.152	599.468	591.842	599.468	656	599.468	630	599.468	672	599.468	846
599.804	385.23	599.804	438.918	599.804	508.225	599.804	585.817	599.804	659	599.804	627	599.804	682	599.804	838
600.141	410.466	600.141	461.086	600.141	499.254	600.141	576.878	600.141	636	600.141	608	600.141	668	600.141	871
600.478	376.733	600.478	435.623	600.478	503.824	600.478	576.669	600.478	646	600.478	622	600.478	700	600.478	823
600.814	384.455	600.814	430.607	600.814	524.835	600.814	583.625	600.814	632	600.814	634	600.814	702	600.814	826
601.151	364.51	601.151	447.465	601.151	518.959	601.151	584.92	601.151	685	601.151	621	601.151	679	601.151	865
601.488	388.275	601.488	424.503	601.488	489.773	601.488	580.627	601.488	672	601.488	599	601.488	636	601.488	842
601.825	403.355	601.825	474.91	601.825	489.073	601.825	581.789	601.825	661	601.825	605	601.825	677	601.825	837
602.161	388.182	602.161	454.682	602.161	485.348	602.161	544.473	602.161	656	602.161	629	602.161	678	602.161	811
602.498	355.759	602.498	438.514	602.498	479.203	602.498	566.769	602.498	684	602.498	617	602.498	665	602.498	815
602.835	392.433	602.835	428.623	602.835	456.328	602.835	592.188	602.835	693	602.835	633	602.835	680	602.835	783
603.171	348.753	603.171	425.59	603.171	479.161	603.171	591.276	603.171	627	603.171	616	603.171	665	603.171	824
603.508	373.019	603.508	437.674	603.508	496.241	603.508	587.331	603.508	639	603.508	600	603.508	690	603.508	817
603.845	363.464	603.845	433.587	603.845	488.299	603.845	604.051	603.845	678	603.845	616	603.845	677	603.845	831
604.181	388.399	604.181	428.802	604.181	493.468	604.181	608.993	604.181	657	604.181	613	604.181	659	604.181	830
604.518	391.996	604.518	418.208	604.518	481.216	604.518	551.374	604.518	643	604.518	589	604.518	686	604.518	827
604.855	389.225	604.855	430.936	604.855	498.409	604.855	584.419	604.855	622	604.855	613	604.855	697	604.855	832
605.191	392.179	605.191	451.242	605.191	505.231	605.191	581.586	605.191	649	605.191	594	605.191	652	605.191	838
605.528	388.067	605.528	452.364	605.528	506.631	605.528	563.631	605.528	643	605.528	585	605.528	706	605.528	857
605.865	368.22	605.865	468.688	605.865	511.465	605.865	590.535	605.865	631	605.865	631	605.865	637	605.865	842
606.201	374.685	606.201	470.338	606.201	504.856	606.201	577.021	606.201	648	606.201	557	606.201	671	606.201	835
606.538	372.172	606.538	466.44	606.538	516.681	606.538	583.013	606.538	628	606.538	583	606.538	676	606.538	788
606.875	379.245	606.875	435.762	606.875	501.853	606.875	562.842	606.875	646	606.875	594	606.875	676	606.875	828
607.211	362.582	607.211	436.165	607.211	484.435	607.211	559.526	607.211	650	607.211	616	607.211	657	607.211	825
607.548	394.445	607.548	446.038	607.548	522.686	607.548	534.905	607.548	606	607.548	632	607.548	679	607.548	780
607.884	380.368	607.884	437.579	607.884	481.38	607.884	566.634	607.884	646	607.884	630	607.884	680	607.884	812
608.221	360.8	608.221	424.106	608.221	483.421	608.221	582.545	608.221	657	608.221	578	608.221	663	608.221	798
608.558	386.103	608.558	445.586	608.558	465.535	608.558	601.12	608.558	647	608.558	578	608.558	657	608.558	784
608.894	377.76	608.894	440.507	608.894	482.567	608.894	552.448	608.894	649	608.894	612	608.894	674	608.894	780
609.231	378.144	609.231	420.693	609.231	476.293	609.231	551.347	609.231	613	609.231	585	609.231	670	609.231	839
609.567	388.733	609.567	414.253	609.567	475.097	609.567	572.67	609.567	641	609.567	613	609.567	670	609.567	805
609.904	381.114	609.904	445.031	609.904	469.859	609.904	586.682	609.904	647	609.904	601	609.904	674	609.904	820
610.241	401.839	610.241	455.306	610.241	481.197	610.241	565.318
610.577	377.488	610.577	445.195	610.577	474.993	610.577	561.101
610.914	382.727	610.914	429.239	610.914	492.544	610.914	607.255
611.25	376.596	611.25	442.956	611.25	493.093	611.25	568.998
611.587	353.734	611.587	444.136	611.587	474.259	611.587	568.273
611.923	370.657	611.923	429.565	611.923	488.15	611.923	567.737
612.26	378.735	612.26	438.35	612.26	470.92	612.26	582.236
612.596	374.112	612.596	436.277	612.596	467.117	612.596	567.273
612.933	382.086	612.933	445.271	612.933	471.301	612.933	557.615
613.269	350.041	613.269	441.594	613.269	471.536	613.269	572.838
613.606	399.64	613.606	436.995	613.606	476.372	613.606	586.568
613.942	357.061	613.942	443.013	613.942	482.593	613.942	547.376
614.279	368.746	614.279	437.508	614.279	474.434	614.279	574.997
614.615	390.836	614.615	446.634	614.615	472.916	614.615	569.95
614.952	351.649	614.952	457.59	614.952	482.103	614.952	552.09
615.288	374.556	615.288	440.086	615.288	474.818	615.288	581.088
615.625	370.019	615.625	416.79	615.625	482.838	615.625	558.671
615.717	362.38	615.717	419.082	615.717	483.168	615.717	546.776
616.056	356.38	616.056	452.082	616.056	458.168	616.056	539.776
616.394	343.38	616.394	415.082	616.394	454.168	616.394	580.776
616.733	363.38	616.733	423.082	616.733	478.168	616.733	571.776
617.071	397.38	617.071	438.082	617.071	456.168	617.071	550.776
617.409	385.38	617.409	415.082	617.409	475.168	617.409	547.776
617.748	356.38	617.748	439.082	617.748	424.168	617.748	572.776
618.086	388.38	618.086	428.082	618.086	471.168	618.086	549.776
618.424	381.38	618.424	435.082	618.424	472.168	618.424	570.776
618.763	377.38	618.763	440.082	618.763	462.168	618.763	580.776
619.101	375.38	619.101	459.082	619.101	463.168	619.101	559.776
619.44	375.38	619.44	471.082	619.44	463.168	619.44	562.776
619.778	365.38	619.778	456.082	619.778	477.168	619.778	577.776
620.116	370.38	620.116	438.082	620.116	512.168	620.116	547.776
620.455	396.38	620.455	442.082	620.455	506.168
620.793	353.38	620.793	430.082	620.793	491.168
621.131	378.38	621.131	440.082	621.131	458.168
621.47	359.38	621.47	418.082	621.47	452.168
621.808	352.38	621.808	434.082	621.808	470.168
622.147	365.38	622.147	430.082	622.147	499.168
622.485	376.38	622.485	430.082	622.485	506.168
622.823	386.38	622.823	420.082	622.823	514.168
623.162	359.38	623.162	423.082	623.162	490.168
623.5	373.38	623.5	400.082	623.5	475.168
623.838	386.38	623.838	440.082	623.838	486.168
624.177	372.38	624.177	426.082	624.177	471.168
624.515	371.38	624.515	439.082	624.515	440.168
624.853	356.38	624.853	430.082	624.853	453.168
625.191	375.38	625.191	421.082	625.191	496.168
625.53	385.38	625.53	437.082	625.53	478.168
625.868	352.38	625.868	426.082	625.868	447.168
626.206	408.38	626.206	426.082	626.206	460.168
626.545	366.38	626.545	419.082	626.545	442.168
626.883	361.38	626.883	413.082	626.883	447.168
627.221	383.38	627.221	440.082	627.221	449.168
627.56	367.38	627.56	444.082	627.56	464.168
627.898	375.38	627.898	421.082	627.898	474.168
628.236	345.38	628.236	409.082	628.236	462.168
628.574	375.38	628.574	405.082	628.574	478.168
628.913	392.38	628.913	437.082	628.913	465.168
629.251	374.38	629.251	436.082	629.251	436.168
629.589	375.38	629.589	411.082	629.589	479.168
629.927	366.38	629.927	413.082	629.927	445.168
630.266	352.38	630.266	388.082	630.266	471.168
630.604	377.38	630.604	436.082	630.604	458.168
630.942	373.38	630.942	433.082	630.942	461.168
631.28	374.38	631.28	438.082	631.28	445.168
631.619	381.38	631.619	414.082	631.619	444.168
631.957	361.38	631.957	413.082	631.957	478.168
632.295	397.38	632.295	419.082	632.295	493.168
632.633	367.38	632.633	424.082	632.633	487.168
632.972	369.38	632.972	426.082	632.972	485.168
633.31	397.38	633.31	444.082	633.31	470.168
633.648	360.38	633.648	419.082	633.648	472.168
633.986	390.38	633.986	406.082	633.986	481.168
634.324	344.38	634.324	423.082	634.324	445.168
634.663	358.38	634.663	424.082	634.663	464.168
635.001	363.38	635.001	446.082	635.001	463.168
635.339	381.38	635.339	455.082	635.339	475.168
635.677	379.38	635.677	440.082	635.677	474.168
636.015	362.38	636.015	413.082	636.015	475.168
636.354	362.38	636.354	415.082	636.354	454.168
636.692	370.38	636.692	399.082	636.692	437.168
637.03	359.38	637.03	421.082	637.03	463.168
637.368	388.38	637.368	416.082	637.368	481.168
637.706	363.38	637.706	415.082	637.706	471.168
638.044	367.38	638.044	426.082	638.044	447.168
638.383	377.38	638.383	412.082	638.383	428.168
638.721	363.38	638.721	401.082	638.721	455.168
639.059	354.38	639.059	424.082	639.059	446.168
639.397	361.38	639.397	403.082	639.397	441.168
639.735	371.38	639.735	407.082	639.735	456.168
640.073	350.38	640.073	417.082	640.073	452.168
640.412	360.38	640.412	379.082	640.412	425.168
640.75	391.38	640.75	438.082	640.75	430.168
641.088	361.38	641.088	398.082	641.088	450.168
641.426	344.38	641.426	423.082	641.426	445.168
641.764	349.38	641.764	396.082	641.764	434.168
642.102	361.38	642.102	384.082	642.102	466.168
642.44	380.38	642.44	409.082	642.44	457.168
642.778	364.38	642.778	404.082	642.778	462.168
643.116	372.38	643.116	410.082	643.116	456.168
643.455	363.38	643.455	408.082	643.455	465.168
643.793	378.38	643.793	392.082	643.793	449.168
644.131	346.38	644.131	389.082	644.131	439.168
644.469	358.38	644.469	404.082	644.469	448.168
644.807	357.38	644.807	408.082	644.807	430.168
645.145	377.38	645.145	404.082	645.145	438.168
645.483	340.38	645.483	380.082	645.483	438.168
645.821	395.38	645.821	465.082	645.821	446.168
646.159	342.38	646.159	454.082	646.159	446.168
646.497	380.38	646.497	426.082	646.497	440.168
646.835	347.38	646.835	413.082	646.835	447.168
647.173	359.38	647.173	429.082	647.173	446.168
647.511	380.38	647.511	423.082	647.511	448.168
647.85	387.38	647.85	427.082	647.85	470.168
648.188	384.38	648.188	425.082	648.188	462.168
648.526	356.38	648.526	408.082	648.526	453.168
648.864	368.38	648.864	393.082	648.864	460.168
649.202	394.38	649.202	444.082	649.202	456.168
649.54	357.38	649.54	418.082	649.54	465.168
649.878	365.38	649.878	419.082	649.878	466.168
650.216	363.38	650.216	432.082	650.216	431.168
650.554	377.38	650.554	406.082	650.554	499.168
650.892	354.38	650.892	439.082	650.892	494.168
651.23	394.38	651.23	424.082	651.23	507.168
651.568	370.38	651.568	425.082	651.568	495.168
651.906	381.38	651.906	415.082	651.906	491.168
652.244	380.38	652.244	454.082	652.244	491.168
652.582	372.38	652.582	457.082	652.582	484.168
652.92	370.38	652.92	459.082	652.92	468.168
653.258	396.38	653.258	465.082	653.258	471.168
653.596	356.38	653.596	461.082	653.596	474.168
653.934	365.38	653.934	439.082	653.934	499.168
654.272	384.38	654.272	451.082	654.272	487.168
654.61	389.38	654.61	478.082	654.61	503.168
654.948	380.38	654.948	478.082	654.948	506.168
655.286	357.38	655.286	490.082	655.286	503.168
655.623	399.38	655.623	491.082	655.623	525.168
655.961	395.38	655.961	464.082	655.961	509.168
656.299	400.38	656.299	455.082	656.299	525.168
656.637	385.38	656.637	461.082	656.637	523.168
656.975	357.38	656.975	454.082	656.975	528.168
657.313	365.38	657.313	450.082	657.313	517.168
657.651	367.38	657.651	457.082	657.651	545.168
657.989	392.38	657.989	459.082	657.989	516.168
658.327	398.38	658.327	460.082	658.327	530.168
658.665	399.38	658.665	438.082	658.665	516.168
659.003	373.38	659.003	451.082	659.003	499.168
659.341	366.38	659.341	447.082	659.341	486.168
659.679	364.38	659.679	428.082	659.679	486.168
660.016	384.38	660.016	434.082	660.016	492.168
660.354	389.38	660.354	435.082	660.354	491.168
660.692	358.38	660.692	449.082	660.692	516.168
661.03	360.38	661.03	447.082	661.03	512.168
661.368	381.38	661.368	452.082	661.368	513.168
661.706	392.38	661.706	472.082	661.706	529.168
662.044	368.38	662.044	435.082	662.044	501.168
662.382	358.38	662.382	433.082	662.382	502.168
662.719	373.38	662.719	464.082	662.719	492.168
663.057	360.38	663.057	443.082	663.057	504.168
663.395	369.38	663.395	444.082	663.395	493.168
663.733	366.38	663.733	437.082	663.733	493.168
664.071	353.38	664.071	435.082	664.071	512.168
664.409	366.38	664.409	467.082	664.409	492.168
664.747	369.38	664.747	458.082	664.747	490.168
665.084	388.38	665.084	456.082	665.084	470.168
665.422	351.38	665.422	448.082	665.422	485.168
665.76	383.38	665.76	431.082	665.76	482.168
666.098	372.38	666.098	427.082	666.098	496.168
666.436	364.38	666.436	426.082	666.436	490.168
666.774	399.38	666.774	437.082	666.774	517.168
667.111	391.38	667.111	429.082	667.111	485.168
667.449	380.38	667.449	417.082	667.449	481.168
667.787	355.38	667.787	428.082	667.787	469.168
668.125	360.38	668.125	421.082	668.125	450.168
668.462	374.38	668.462	424.082	668.462	467.168
668.8	346.38	668.8	411.082	668.8	456.168
669.138	343.38	669.138	417.082	669.138	486.168
669.476	370.38	669.476	450.082	669.476	509.168
669.814	363.38	669.814	417.082	669.814	493.168
670.151	348.38	670.151	430.082	670.151	501.168
670.489	349.38	670.489	428.082	670.489	473.168
670.827	349.38	670.827	436.082	670.827	480.168
671.165	351.38	671.165	435.082	671.165	467.168
671.502	329.38	671.502	426.082	671.502	467.168
671.84	355.38	671.84	409.082	671.84	473.168
672.178	346.38	672.178	412.082	672.178	452.168
672.516	335.38	672.516	423.082	672.516	456.168
672.853	360.38	672.853	445.082	672.853	477.168
673.191	357.38	673.191	412.082	673.191	470.168
673.529	369.38	673.529	438.082	673.529	471.168
673.867	358.38	673.867	424.082	673.867	477.168
674.204	350.38	674.204	434.082	674.204	477.168
674.542	380.38	674.542	441.082	674.542	479.168
674.88	360.38	674.88	435.082	674.88	458.168
675.218	373.38	675.218	433.082	675.218	471.168
675.555	367.38	675.555	442.082	675.555	461.168
675.893	386.38	675.893	413.082	675.893	484.168
676.231	378.38	676.231	467.082	676.231	469.168
676.568	376.38	676.568	431.082	676.568	478.168
676.906	375.38	676.906	433.082	676.906	453.168
677.244	374.38	677.244	416.082	677.244	484.168
677.581	334.38	677.581	422.082	677.581	492.168
677.919	363.38	677.919	432.082	677.919	463.168
678.257	354.38	678.257	437.082	678.257	489.168
678.594	395.38	678.594	458.082	678.594	482.168
678.932	379.38	678.932	434.082	678.932	448.168
679.27	368.38	679.27	423.082	679.27	497.168
679.607	378.38	679.607	440.082	679.607	493.168
679.945	386.38	679.945	431.082	679.945	502.168
680.283	362.38	680.283	466.082	680.283	494.168
680.62	376.38	680.62	431.082	680.62	520.168
680.958	346.38	680.958	448.082	680.958	509.168
681.295	364.38	681.295	453.082	681.295	515.168
681.633	389.38	681.633	466.082	681.633	494.168
681.971	390.38	681.971	444.082	681.971	527.168
682.308	365.38	682.308	456.082	682.308	520.168
682.646	379.38	682.646	451.082	682.646	506.168
682.984	381.38	682.984	480.082	682.984	523.168
683.321	393.38	683.321	460.082	683.321	544.168
683.659	377.38	683.659	452.082	683.659	505.168
683.996	369.38	683.996	455.082	683.996	496.168
684.334	394.38	684.334	450.082	684.334	494.168
684.672	364.38	684.672	448.082	684.672	489.168
685.009	387.38	685.009	448.082	685.009	498.168
685.347	373.38	685.347	458.082	685.347	504.168
685.684	354.38	685.684	455.082	685.684	495.168
686.022	381.38	686.022	423.082	686.022	502.168
686.359	365.38	686.359	442.082	686.359	495.168
686.697	373.38	686.697	443.082	686.697	509.168
687.035	378.38	687.035	453.082	687.035	498.168
687.372	376.38	687.372	450.082	687.372	498.168
687.71	383.38	687.71	420.082	687.71	531.168
688.047	404.38	688.047	448.082	688.047	507.168
688.385	376.38	688.385	423.082	688.385	520.168
688.722	346.38	688.722	443.082	688.722	526.168
689.06	393.38	689.06	405.082	689.06	529.168
689.397	346.38	689.397	437.082	689.397	522.168
689.735	373.38	689.735	443.082	689.735	518.168
690.072	375.38	690.072	426.082	690.072	506.168
690.41	378.38	690.41	422.082	690.41	511.168
690.747	383.38	690.747	437.082	690.747	486.168
691.085	354.38	691.085	421.082	691.085	492.168
691.422	383.38	691.422	435.082	691.422	482.168
691.76	360.38	691.76	432.082	691.76	485.168
692.097	366.38	692.097	444.082	692.097	469.168
692.435	377.38	692.435	435.082	692.435	471.168
692.772	377.38	692.772	458.082	692.772	485.168
693.11	371.38	693.11	430.082	693.11	485.168
693.447	342.38	693.447	436.082	693.447	497.168
693.785	387.38	693.785	426.082	693.785	443.168
694.122	359.38	694.122	442.082	694.122	464.168
694.46	378.38	694.46	404.082	694.46	478.168
694.797	397.38	694.797	452.082	694.797	461.168
695.135	353.38	695.135	443.082	695.135	473.168
695.472	370.38	695.472	448.082	695.472	446.168
695.809	358.38	695.809	443.082	695.809	456.168
696.147	357.38	696.147	399.082	696.147	457.168
696.484	373.38	696.484	459.082	696.484	444.168
696.822	341.38	696.822	425.082	696.822	470.168
697.159	361.38	697.159	420.082	697.159	466.168
697.497	376.38	697.497	434.082	697.497	444.168
697.834	344.38	697.834	420.082	697.834	453.168
698.171	369.38	698.171	445.082	698.171	488.168
698.509	337.38	698.509	454.082	698.509	457.168
698.846	362.38	698.846	447.082	698.846	472.168
699.184	378.38	699.184	421.082	699.184	449.168
699.521	335.38	699.521	409.082	699.521	482.168
699.858	365.38	699.858	411.082	699.858	470.168
700.196	365.38	700.196	418.082	700.196	490.168
700.533	370.38	700.533	419.082	700.533	482.168
700.87	356.38	700.87	423.082	700.87	463.168
701.208	352.38	701.208	385.082	701.208	478.168
701.545	367.38	701.545	453.082	701.545	467.168
701.883	356.38	701.883	402.082	701.883	449.168
702.22	358.38	702.22	435.082	702.22	478.168
702.557	366.38	702.557	412.082	702.557	451.168
702.895	373.38	702.895	404.082	702.895	465.168
703.232	391.38	703.232	438.082	703.232	476.168
703.569	358.38	703.569	401.082	703.569	469.168
703.907	355.38	703.907	423.082	703.907	481.168
704.244	358.38	704.244	420.082	704.244	484.168
704.581	354.38	704.581	409.082	704.581	456.168
704.919	379.38	704.919	448.082	704.919	451.168
705.256	343.38	705.256	425.082	705.256	444.168
705.593	364.38	705.593	440.082	705.593	452.168
705.93	368.38	705.93	418.082	705.93	448.168
706.268	351.38	706.268	433.082	706.268	453.168
706.605	381.38	706.605	449.082	706.605	430.168
706.942	364.38	706.942	432.082	706.942	454.168
707.28	371.38	707.28	437.082	707.28	500.168
707.617	367.38	707.617	458.082	707.617	442.168
707.954	353.38	707.954	419.082	707.954	497.168
708.292	393.38	708.292	420.082	708.292	465.168
708.629	349.38	708.629	435.082	708.629	484.168
708.966	363.38	708.966	430.082	708.966	504.168
709.303	358.38	709.303	431.082	709.303	476.168
709.64	365.38	709.64	432.082	709.64	483.168
709.978	374.38	709.978	438.082	709.978	477.168
710.315	363.38	710.315	419.082	710.315	456.168
710.652	380.38	710.652	444.082	710.652	477.168
710.99	392.38	710.99	438.082	710.99	496.168
711.327	385.38	711.327	430.082	711.327	484.168
711.664	371.38	711.664	450.082	711.664	480.168
712.001	374.38	712.001	418.082	712.001	465.168
712.338	346.38	712.338	440.082	712.338	487.168
712.676	387.38	712.676	451.082	712.676	461.168
713.013	362.38	713.013	446.082	713.013	478.168
713.35	391.38	713.35	440.082	713.35	494.168
713.687	368.38	713.687	425.082	713.687	472.168
714.024	361.38	714.024	449.082	714.024	456.168
714.362	381.38	714.362	431.082	714.362	474.168
714.699	341.38	714.699	395.082	714.699	493.168
715.036	374.38	715.036	446.082	715.036	488.168
715.373	350.38	715.373	420.082	715.373	493.168
715.71	338.38	715.71	450.082	715.71	480.168
716.048	341.38	716.048	451.082	716.048	497.168
716.385	318.38	716.385	442.082	716.385	475.168
716.722	355.38	716.722	445.082	716.722	472.168
717.059	354.38	717.059	463.082	717.059	475.168
717.396	364.38	717.396	412.082	717.396	483.168
717.733	355.38	717.733	406.082	717.733	478.168
718.07	344.38	718.07	412.082	718.07	476.168
718.408	331.38	718.408	421.082	718.408	483.168
718.745	345.38	718.745	415.082	718.745	497.168
719.082	356.38	719.082	408.082	719.082	472.168
719.419	365.38	719.419	433.082	719.419	464.168
719.756	362.38	719.756	407.082	719.756	453.168
720.093	393.38	720.093	413.082	720.093	458.168
720.43	373.38	720.43	383.082	720.43	467.168
720.767	382.38	720.767	411.082	720.767	440.168
721.104	369.38	721.104	392.082	721.104	435.168
721.442	345.38	721.442	404.082	721.442	453.168
721.779	369.38	721.779	412.082	721.779	423.168
722.116	352.38	722.116	403.082	722.116	450.168
722.453	342.38	722.453	397.082	722.453	420.168
722.79	333.38	722.79	400.082	722.79	448.168
723.127	326.38	723.127	406.082	723.127	444.168
723.464	337.38	723.464	423.082	723.464	452.168
723.801	345.38	723.801	391.082	723.801	447.168
724.138	339.38	724.138	419.082	724.138	441.168
724.475	346.38	724.475	379.082	724.475	418.168
724.812	322.38	724.812	420.082	724.812	462.168
725.149	341.38	725.149	393.082	725.149	433.168
725.486	335.38	725.486	390.082	725.486	450.168
725.823	342.38	725.823	392.082	725.823	430.168
726.16	321.38	726.16	381.082	726.16	410.168
726.497	320.38	726.497	395.082	726.497	464.168
726.834	318.38	726.834	417.082	726.834	441.168
727.171	324.38	727.171	391.082	727.171	456.168
727.508	328.38	727.508	408.082	727.508	452.168
727.845	340.38	727.845	401.082	727.845	418.168
728.182	338.38	728.182	406.082	728.182	430.168
728.519	355.38	728.519	419.082	728.519	418.168
728.856	366.38	728.856	376.082	728.856	436.168
729.193	347.38	729.193	427.082	729.193	408.168
729.53	344.38	729.53	385.082	729.53	430.168
729.867	346.38	729.867	411.082	729.867	424.168
730.204	376.38	730.204	398.082	730.204	430.168
730.541	335.38	730.541	385.082	730.541	434.168
730.878	361.38	730.878	410.082	730.878	460.168
731.215	348.38	731.215	382.082	731.215	431.168
731.552	356.38	731.552	403.082	731.552	448.168
731.889	363.38	731.889	411.082	731.889	435.168
732.226	346.38	732.226	397.082	732.226	435.168
732.563	337.38	732.563	417.082	732.563	437.168
732.9	362.38	732.9	399.082	732.9	423.168
733.237	367.38	733.237	386.082	733.237	433.168
733.574	357.38	733.574	426.082	733.574	427.168
733.911	372.38	733.911	414.082	733.911	428.168
734.248	359.38	734.248	413.082	734.248	429.168
734.584	364.38	734.584	382.082	734.584	412.168
734.921	335.38	734.921	405.082	734.921	439.168
735.258	369.38	735.258	397.082	735.258	455.168
735.595	355.38	735.595	396.082	735.595	453.168
735.932	366.38	735.932	410.082	735.932	424.168
736.269	336.38	736.269	413.082	736.269	428.168
736.606	340.38	736.606	363.082	736.606	414.168
736.943	361.38	736.943	416.082	736.943	441.168
737.28	384.38	737.28	404.082	737.28	451.168
737.616	370.38	737.616	417.082	737.616	433.168
737.953	369.38	737.953	382.082	737.953	436.168
738.29	342.38	738.29	356.082	738.29	428.168
738.627	361.38	738.627	410.082	738.627	430.168
738.964	352.38	738.964	399.082	738.964	419.168
739.301	367.38	739.301	416.082	739.301	440.168
739.638	351.38	739.638	421.082	739.638	412.168
739.974	363.38	739.974	392.082	739.974	428.168
740.311	388.38	740.311	429.082	740.311	444.168
740.648	340.38	740.648	420.082	740.648	437.168
740.985	357.38	740.985	394.082	740.985	431.168
741.322	368.38	741.322	401.082	741.322	426.168
741.658	340.38	741.658	406.082	741.658	420.168
741.995	398.38	741.995	394.082	741.995	420.168
742.332	347.38	742.332	404.082	742.332	440.168
742.669	349.38	742.669	420.082	742.669	445.168
743.006	357.38	743.006	403.082	743.006	445.168
743.342	322.38	743.342	387.082	743.342	450.168
743.679	341.38	743.679	410.082	743.679	462.168
744.016	346.38	744.016	386.082	744.016	438.168
744.353	350.38	744.353	417.082	744.353	431.168
744.69	358.38	744.69	396.082	744.69	422.168
745.026	341.38	745.026	397.082	745.026	440.168
745.363	371.38	745.363	412.082	745.363	430.168
745.7	335.38	745.7	416.082	745.7	439.168
746.037	352.38	746.037	389.082	746.037	424.168
746.373	357.38	746.373	405.082	746.373	385.168
746.71	369.38	746.71	374.082	746.71	459.168
747.047	369.38	747.047	411.082	747.047	418.168
747.383	333.38	747.383	396.082	747.383	420.168
747.72	360.38	747.72	383.082	747.72	406.168
748.057	363.38	748.057	403.082	748.057	430.168
748.394	321.38	748.394	412.082	748.394	420.168
748.73	349.38	748.73	419.082	748.73	417.168
749.067	342.38	749.067	408.082	749.067	436.168
749.404	347.38	749.404	424.082	749.404	400.168
749.74	329.38	749.74	399.082	749.74	412.168
750.077	341.38	750.077	372.082	750.077	425.168
750.414	345.38	750.414	391.082	750.414	425.168
750.75	336.38	750.75	385.082	750.75	413.168
751.087	364.38	751.087	376.082	751.087	408.168
751.424	358.38	751.424	387.082	751.424	423.168
751.76	336.38	751.76	351.082	751.76	419.168
752.097	351.38	752.097	405.082	752.097	398.168
752.434	347.38	752.434	399.082	752.434	409.168
752.77	348.38	752.77	356.082	752.77	405.168
753.107	350.38	753.107	412.082	753.107	390.168
753.444	357.38	753.444	376.082	753.444	428.168
753.78	342.38	753.78	400.082	753.78	400.168
754.117	360.38	754.117	393.082	754.117	405.168
754.453	342.38	754.453	396.082	754.453	380.168
754.79	370.38	754.79	389.082	754.79	396.168
755.127	321.38	755.127	380.082	755.127	413.168
755.463	332.38	755.463	385.082	755.463	387.168
755.8	351.38	755.8	378.082	755.8	401.168
756.137	331.38	756.137	378.082	756.137	414.168
756.473	339.38	756.473	341.082	756.473	411.168
756.81	339.38	756.81	379.082	756.81	419.168
757.146	348.38	757.146	376.082	757.146	400.168
757.483	330.38	757.483	378.082	757.483	384.168
757.819	321.38	757.819	400.082	757.819	410.168
758.156	321.38	758.156	381.082	758.156	357.168
758.493	304.38	758.493	384.082	758.493	422.168
758.829	342.38	758.829	380.082	758.829	381.168
759.166	359.38	759.166	369.082	759.166	402.168
759.502	348.38	759.502	352.082	759.502	407.168
759.839	364.38	759.839	384.082	759.839	410.168
760.175	306.38	760.175	355.082	760.175	403.168
760.512	330.38	760.512	407.082	760.512	376.168
760.848	328.38	760.848	359.082	760.848	396.168
761.185	329.38	761.185	365.082	761.185	391.168
761.521	336.38	761.521	383.082	761.521	374.168
761.858	340.38	761.858	336.082	761.858	421.168
762.194	349.38	762.194	389.082	762.194	384.168
762.531	344.38	762.531	364.082	762.531	408.168
762.867	351.38	762.867	381.082	762.867	417.168
763.204	333.38	763.204	363.082	763.204	383.168
763.54	343.38	763.54	378.082	763.54	389.168
763.877	356.38	763.877	386.082	763.877	402.168
764.213	306.38	764.213	373.082	764.213	385.168
764.55	318.38	764.55	385.082	764.55	402.168
764.886	314.38	764.886	388.082	764.886	364.168
765.223	307.38	765.223	378.082	765.223	430.168
765.559	333.38	765.559	386.082	765.559	407.168
765.896	326.38	765.896	375.082	765.896	386.168
766.232	311.38	766.232	367.082	766.232	390.168
766.569	328.38	766.569	367.082	766.569	364.168
766.905	304.38	766.905	376.082	766.905	407.168
767.241	335.38	767.241	389.082	767.241	384.168
767.578	323.38	767.578	357.082	767.578	372.168
767.914	312.38	767.914	380.082	767.914	393.168
768.251	325.38	768.251	379.082	768.251	374.168
768.587	324.38	768.587	356.082	768.587	397.168
768.923	340.38	768.923	393.082	768.923	397.168
769.26	327.38	769.26	372.082	769.26	423.168
769.596	342.38	769.596	369.082	769.596	399.168
769.933	368.38	769.933	368.082	769.933	369.168
770.269	324.38	770.269	373.082	770.269	401.168
770.605	365.38	770.605	380.082	770.605	379.168
770.942	317.38	770.942	343.082	770.942	400.168
771.278	336.38	771.278	369.082	771.278	385.168
771.615	333.38	771.615	371.082	771.615	387.168
771.951	363.38	771.951	369.082	771.951	376.168
772.287	366.38	772.287	393.082	772.287	382.168
772.624	349.38	772.624	382.082	772.624	383.168
772.96	347.38	772.96	371.082	772.96	385.168
773.296	339.38	773.296	367.082	773.296	386.168
773.633	347.38	773.633	367.082	773.633	367.168
773.969	353.38	773.969	404.082	773.969	407.168
774.305	350.38	774.305	373.082	774.305	392.168
774.642	345.38	774.642	363.082	774.642	383.168
774.978	346.38	774.978	380.082	774.978	387.168
775.314	308.38	775.314	358.082	775.314	404.168
775.65	315.38	775.65	370.082	775.65	394.168
775.987	345.38	775.987	363.082	775.987	402.168
776.323	346.38	776.323	374.082	776.323	382.168
776.659	338.38	776.659	362.082	776.659	386.168
776.996	338.38	776.996	363.082	776.996	386.168
777.332	334.38	777.332	421.082	777.332	391.168
777.668	336.38	777.668	370.082	777.668	394.168
778.005	336.38	778.005	367.082	778.005	392.168
778.341	342.38	778.341	362.082	778.341	355.168
778.677	346.38	778.677	350.082	778.677	396.168
779.013	349.38	779.013	378.082	779.013	381.168
779.35	345.38	779.35	355.082	779.35	390.168
779.686	365.38	779.686	388.082	779.686	395.168
780.022	321.38	780.022	343.082	780.022	368.168
780.358	342.38	780.358	387.082	780.358	368.168
780.694	346.38	780.694	352.082	780.694	390.168
781.031	342.38	781.031	348.082	781.031	375.168
781.367	350.38	781.367	375.082	781.367	387.168
781.703	352.38	781.703	354.082	781.703	368.168
782.039	341.38	782.039	354.082	782.039	365.168
782.375	340.38	782.375	365.082	782.375	362.168
782.712	331.38	782.712	366.082	782.712	401.168
783.048	331.38	783.048	354.082	783.048	388.168
783.384	323.38	783.384	360.082	783.384	376.168
783.72	318.38	783.72	347.082	783.72	367.168
784.056	348.38	784.056	373.082	784.056	379.168
784.393	344.38	784.393	344.082	784.393	390.168
784.729	350.38	784.729	378.082	784.729	387.168
785.065	332.38	785.065	354.082	785.065	352.168
785.401	310.38	785.401	365.082	785.401	371.168
785.737	341.38	785.737	393.082	785.737	373.168
786.073	350.38	786.073	364.082	786.073	360.168
786.409	335.38	786.409	374.082	786.409	350.168
786.746	351.38	786.746	373.082	786.746	396.168
787.082	317.38	787.082	339.082	787.082	374.168
787.418	324.38	787.418	369.082	787.418	391.168
787.754	324.38	787.754	345.082	787.754	374.168
788.09	349.38	788.09	387.082	788.09	374.168
788.426	354.38	788.426	338.082	788.426	389.168
788.762	334.38	788.762	355.082	788.762	356.168
789.098	355.38	789.098	351.082	789.098	378.168
789.435	330.38	789.435	341.082	789.435	367.168
789.771	349.38	789.771	363.082	789.771	384.168
790.107	326.38	790.107	345.082	790.107	378.168
790.443	326.38	790.443	321.082	790.443	404.168
790.779	339.38	790.779	360.082	790.779	368.168
791.115	335.38	791.115	338.082	791.115	371.168
791.451	356.38	791.451	354.082	791.451	357.168
791.787	323.38	791.787	331.082	791.787	360.168
792.123	331.38	792.123	343.082	792.123	391.168
792.459	349.38	792.459	341.082	792.459	366.168
792.795	332.38	792.795	360.082	792.795	367.168
793.131	323.38	793.131	357.082	793.131	346.168
793.467	311.38	793.467	358.082	793.467	353.168
793.803	291.38	793.803	357.082	793.803	366.168
794.139	307.38	794.139	347.082	794.139	344.168
794.475	312.38	794.475	330.082	794.475	363.168
794.811	286.38	794.811	352.082	794.811	386.168
795.147	303.38	795.147	353.082	795.147	346.168
795.483	318.38	795.483	336.082	795.483	392.168
795.819	325.38	795.819	334.082	795.819	364.168
796.155	318.38	796.155	354.082	796.155	354.168
796.491	328.38	796.491	347.082	796.491	352.168
796.827	319.38	796.827	355.082	796.827	339.168
797.163	283.38	797.163	358.082	797.163	382.168
797.499	344.38	797.499	373.082	797.499	342.168
797.835	325.38	797.835	354.082	797.835	382.168
798.171	334.38	798.171	352.082	798.171	330.168
798.507	361.38	798.507	417.082	798.507	435.168
798.843	358.38	798.843	430.082	798.843	493.168
799.179	372.38	799.179	458.082	799.179	502.168
799.515	378.38	799.515	449.082	799.515	545.168
799.851	361.38	799.851	449.082	799.851	526.168
800.187	381.38	800.187	439.082	800.187	510.168
800.523	335.38	800.523	354.082	800.523	458.168
800.858	362.38	800.858	378.082	800.858	390.168
801.194	315.38	801.194	367.082	801.194	365.168
801.53	335.38	801.53	335.082	801.53	383.168
801.866	333.38	801.866	372.082	801.866	376.168
802.202	310.38	802.202	324.082	802.202	375.168
802.538	343.38	802.538	377.082	802.538	358.168
802.874	312.38	802.874	340.082	802.874	375.168
803.21	331.38	803.21	360.082	803.21	343.168
803.546	331.38	803.546	336.082	803.546	376.168
803.882	324.38	803.882	359.082	803.882	403.168
804.217	325.38	804.217	375.082	804.217	386.168
804.553	353.38	804.553	357.082	804.553	389.168
804.889	333.38	804.889	360.082	804.889	341.168
805.225	340.38	805.225	352.082	805.225	363.168
805.561	343.38	805.561	387.082	805.561	391.168
805.897	344.38	805.897	349.082	805.897	389.168
806.232	312.38	806.232	381.082	806.232	382.168
806.568	336.38	806.568	330.082	806.568	359.168
806.904	317.38	806.904	350.082	806.904	367.168
807.24	324.38	807.24	341.082	807.24	387.168
807.576	325.38	807.576	348.082	807.576	375.168
807.911	338.38	807.911	364.082	807.911	387.168
808.247	317.38	808.247	347.082	808.247	376.168
808.583	334.38	808.583	387.082	808.583	378.168
808.919	321.38	808.919	342.082	808.919	397.168
809.255	305.38	809.255	373.082	809.255	357.168
809.59	304.38	809.59	342.082	809.59	374.168
809.926	350.38	809.926	380.082	809.926	352.168
810.262	332.38	810.262	353.082	810.262	370.168
810.598	324.38	810.598	358.082	810.598	389.168
810.933	319.38	810.933	360.082	810.933	373.168
811.269	334.38	811.269	372.082	811.269	410.168
811.605	300.38	811.605	376.082	811.605	400.168
811.941	344.38	811.941	373.082	811.941	372.168
812.276	310.38	812.276	373.082	812.276	405.168
812.612	351.38	812.612	366.082	812.612	391.168
812.948	337.38	812.948	383.082	812.948	375.168
813.284	343.38	813.284	361.082	813.284	392.168
813.619	337.38	813.619	385.082	813.619	401.168
813.955	337.38	813.955	363.082	813.955	399.168
814.291	347.38	814.291	392.082	814.291	419.168
814.626	352.38	814.626	360.082	814.626	399.168
814.962	354.38	814.962	387.082	814.962	414.168
815.298	344.38	815.298	386.082	815.298	404.168
815.633	338.38	815.633	367.082	815.633	421.168
815.969	350.38	815.969	403.082	815.969	429.168
816.305	356.38	816.305	375.082	816.305	429.168
816.64	351.38	816.64	412.082	816.64	436.168
816.976	340.38	816.976	413.082	816.976	415.168
817.312	356.38	817.312	418.082	817.312	431.168
817.647	365.38	817.647	394.082	817.647	415.168
817.983	368.38	817.983	398.082	817.983	426.168
818.318	344.38	818.318	404.082	818.318	428.168
818.654	362.38	818.654	414.082	818.654	423.168
818.99	365.38	818.99	375.082	818.99	422.168
819.325	361.38	819.325	423.082	819.325	445.168
819.661	353.38	819.661	416.082	819.661	439.168
819.997	357.38	819.997	412.082	819.997	457.168
820.332	340.38	820.332	415.082	820.332	472.168
820.668	352.38	820.668	398.082	820.668	445.168
821.003	362.38	821.003	407.082	821.003	415.168
821.339	354.38	821.339	414.082	821.339	410.168
821.675	354.38	821.675	399.082	821.675	446.168
822.01	344.38	822.01	393.082	822.01	414.168
822.346	337.38	822.346	386.082	822.346	449.168
822.681	347.38	822.681	410.082	822.681	406.168
823.017	337.38	823.017	386.082	823.017	397.168
823.352	376.38	823.352	398.082	823.352	382.168
823.688	339.38	823.688	373.082	823.688	391.168
824.023	322.38	824.023	377.082	824.023	441.168
824.359	337.38	824.359	386.082	824.359	409.168
824.694	344.38	824.694	392.082	824.694	415.168
825.03	352.38	825.03	403.082	825.03	421.168
825.365	360.38	825.365	372.082	825.365	402.168
825.701	341.38	825.701	377.082	825.701	407.168
826.037	343.38	826.037	381.082	826.037	409.168
826.372	346.38	826.372	364.082	826.372	387.168
826.708	343.38	826.708	381.082	826.708	384.168
827.043	348.38	827.043	420.082	827.043	399.168
827.378	351.38	827.378	361.082	827.378	438.168
827.714	361.38	827.714	383.082	827.714	434.168
828.049	347.38	828.049	353.082	828.049	375.168
828.385	365.38	828.385	390.082	828.385	418.168
828.72	350.38	828.72	390.082	828.72	383.168
829.056	345.38	829.056	368.082	829.056	405.168
829.391	353.38	829.391	379.082	829.391	407.168
829.727	353.38	829.727	359.082	829.727	444.168
830.062	340.38	830.062	371.082	830.062	424.168
830.398	353.38	830.398	366.082	830.398	394.168
830.733	337.38	830.733	382.082	830.733	399.168
831.068	344.38	831.068	384.082	831.068	386.168
831.404	355.38	831.404	400.082	831.404	433.168
831.739	375.38	831.739	366.082	831.739	408.168
832.075	338.38	832.075	364.082	832.075	385.168
832.41	339.38	832.41	383.082	832.41	417.168
832.745	353.38	832.745	378.082	832.745	406.168
833.081	313.38	833.081	368.082	833.081	391.168
833.416	334.38	833.416	355.082	833.416	379.168
833.752	340.38	833.752	379.082	833.752	392.168
834.087	330.38	834.087	376.082	834.087	410.168
834.422	349.38	834.422	378.082	834.422	380.168
834.758	350.38	834.758	361.082	834.758	410.168
835.093	348.38	835.093	389.082	835.093	394.168
835.428	346.38	835.428	374.082	835.428	384.168
835.764	334.38	835.764	361.082	835.764	402.168
836.099	319.38	836.099	401.082	836.099	390.168
836.434	315.38	836.434	372.082	836.434	406.168
836.77	327.38	836.77	402.082	836.77	383.168
837.105	318.38	837.105	358.082	837.105	381.168
837.44	299.38	837.44	364.082	837.44	436.168
837.776	326.38	837.776	375.082	837.776	411.168
838.111	313.38	838.111	389.082	838.111	393.168
838.446	307.38	838.446	374.082	838.446	395.168
838.782	320.38	838.782	360.082	838.782	385.168
839.117	335.38	839.117	334.082	839.117	391.168
839.452	331.38	839.452	368.082	839.452	379.168
839.787	319.38	839.787	392.082	839.787	389.168
840.123	313.38	840.123	399.082	840.123	386.168
840.458	308.38	840.458	367.082	840.458	386.168
840.793	303.38	840.793	366.082	840.793	428.168
841.129	328.38	841.129	360.082	841.129	397.168
841.464	321.38	841.464	371.082	841.464	397.168
841.799	331.38	841.799	372.082	841.799	389.168
842.134	332.38	842.134	363.082	842.134	373.168
842.469	318.38	842.469	381.082	842.469	404.168
842.805	345.38	842.805	384.082	842.805	375.168
843.14	350.38	843.14	374.082	843.14	414.168
843.475	350.38	843.475	363.082	843.475	387.168
843.81	345.38	843.81	383.082	843.81	365.168
844.145	338.38	844.145	362.082	844.145	408.168
844.481	369.38	844.481	385.082	844.481	377.168
844.816	334.38	844.816	356.082	844.816	381.168
845.151	332.38	845.151	383.082	845.151	366.168
845.486	337.38	845.486	384.082	845.486	363.168
845.821	361.38	845.821	365.082	845.821	381.168
846.157	365.38	846.157	369.082	846.157	391.168
846.492	334.38	846.492	367.082	846.492	367.168
846.827	343.38	846.827	367.082	846.827	357.168
847.162	308.484	847.162	365.881	847.162	388.662
847.497	317.819	847.497	372.481	847.497	370.38
847.832	309.341	847.832	380.636	847.832	373.558
848.167	285.255	848.167	364.108	848.167	386.86
848.503	339.417	848.503	379.839	848.503	392.91
848.838	348.201	848.838	367.768	848.838	381.578
849.173	331.932	849.173	370.393	849.173	384.617
849.508	346.233	849.508	336.631	849.508	370.413
849.843	321.449	849.843	353.023	849.843	396.659
850.178	324.396	850.178	386.622	850.178	373.864
850.513	337.738	850.513	374.274	850.513	391.245
850.848	333.452	850.848	355.484	850.848	405.278
851.183	325.627	851.183	388.083	851.183	365.889
851.518	301.839	851.518	371.704	851.518	405.567
851.854	331.797	851.854	383.656	851.854	367.305
852.189	313.287	852.189	355.334	852.189	394.82
852.524	319.761	852.524	357.118	852.524	379.42
852.859	334.679	852.859	379.765	852.859	389.674
853.194	348.569	853.194	357.787	853.194	393.551
853.529	339.675	853.529	369.781	853.529	370.689
853.864	317.686	853.864	359.761	853.864	359.451
854.199	323.275	854.199	375.755	854.199	378.436
854.534	331.929	854.534	356.304	854.534	373.5
854.869	301.121	854.869	354.138	854.869	380.936
855.204	306.911	855.204	378.881	855.204	359.214
855.539	319.546	855.539	349.823	855.539	386.232
855.874	317.071	855.874	356.098	855.874	338.48
856.209	333.751	856.209	389.872	856.209	398.499
856.544	310.392	856.544	359.023	856.544	380.183
856.879	316.27	856.879	362.014	856.879	372.656
857.214	312.094	857.214	338.357	857.214	348.698
857.549	329.325	857.549	334.221	857.549	391.228
857.884	308.116	857.884	342.917	857.884	363.284
858.219	294.118	858.219	357.815	858.219	357.197
858.554	322.659	858.554	370.299	858.554	353.195
858.889	306.145	858.889	326.927	858.889	358.485
859.224	308.297	859.224	369.677	859.224	393.592
859.559	302.278	859.559	337.51	859.559	364.866
859.893	319.426	859.893	346.189	859.893	399.822
860.228	321.048	860.228	361.679	860.228	365.846
860.563	297.304	860.563	349.731	860.563	361.267
860.898	310.378	860.898	377.465	860.898	394.847
861.233	299.148	861.233	361.101	861.233	368.13
861.568	291.429	861.568	326.762	861.568	347.219
861.903	293.174	861.903	361.706	861.903	356.873
862.238	300.207	862.238	348.091	862.238	352.462
862.573	324.394	862.573	369.253	862.573	364.035
862.908	301.188	862.908	354.383	862.908	362.1
863.242	306.394	863.242	351.955	863.242	363.9
863.577	324.457	863.577	342.992	863.577	343.918
863.912	334.415	863.912	373.603	863.912	346.161
864.247	344.878	864.247	357.647	864.247	384.373
864.582	332.752	864.582	350.853	864.582	357.698
864.917	334.352	864.917	329.402	864.917	371.257
865.252	339.409	865.252	368.212	865.252	356.113
865.586	324.418	865.586	341.227	865.586	347.331
865.921	327.781	865.921	335	865.921	383.988
866.256	321.888	866.256	358.602	866.256	354.992
866.591	334.428	866.591	327.835	866.591	356.893
866.926	339.922	866.926	325.695	866.926	359.384
867.261	328.747	867.261	338.665	867.261	360.521
867.595	335.28	867.595	332.173	867.595	366.07
867.93	358.41	867.93	364.991	867.93	367.634
868.265	319.936	868.265	346.824	868.265	371.212
868.6	334.019	868.6	328.458	868.6	355.165
868.935	341.299	868.935	357.505	868.935	347.742
869.269	332.472	869.269	355.177	869.269	389.36
869.604	332.12	869.604	348.94	869.604	363.752
869.939	329.915	869.939	324.674	869.939	363.352
870.274	330.513	870.274	320.254	870.274	335.921
870.608	334.52	870.608	326.866	870.608	360.269
870.943	336.755	870.943	343.459	870.943	380.151
871.278	338.758	871.278	339.01	871.278	349.25
871.612	319.579	871.612	337.165	871.612	344.255
871.947	320.9	871.947	345.476	871.947	354.615
872.282	331.972	872.282	342.478	872.282	355.498
872.617	342.14	872.617	335.535	872.617	372.399
872.951	331.131	872.951	337.835	872.951	363.886
873.286	325.24	873.286	351.357	873.286	361.614
873.621	359.431	873.621	359.284	873.621	370.715
873.955	334.935	873.955	363.426	873.955	336.049
874.29	338.074	874.29	342.425	874.29	383.435
874.625	333.569	874.625	347.609	874.625	367.363
874.754	325.564	874.754	351.794	874.754	341.562
875.091	349.564	875.091	327.794	875.091	361.562
875.428	322.564	875.428	356.794	875.428	368.562
875.764	303.564	875.764	313.794	875.764	342.562
876.101	311.564	876.101	344.794	876.101	367.562
876.438	293.564	876.438	330.794	876.438	335.562
876.775	313.564	876.775	340.794	876.775	361.562
877.111	308.564	877.111	331.794	877.111	356.562
877.448	293.564	877.448	341.794	877.448	345.562
877.785	313.564	877.785	345.794	877.785	375.562
878.121	311.564	878.121	352.794	878.121	362.562
878.458	302.564	878.458	323.794	878.458	369.562
878.795	332.564	878.795	365.794	878.795	354.562
879.132	287.564	879.132	329.794	879.132	346.562
879.468	297.564	879.468	362.794	879.468	388.562
879.805	292.564	879.805	322.794	879.805	337.562
880.142	306.564	880.142	329.794	880.142	349.562
880.478	330.564	880.478	370.794	880.478	397.562
880.815	318.564	880.815	323.794	880.815	333.562
881.152	327.564	881.152	358.794	881.152	367.562
881.488	331.564	881.488	340.794	881.488	344.562
881.825	330.564	881.825	335.794	881.825	361.562
882.162	350.564	882.162	354.794	882.162	350.562
882.498	338.564	882.498	345.794	882.498	355.562
882.835	320.564	882.835	348.794	882.835	380.562
883.172	313.564	883.172	330.794	883.172	357.562
883.508	322.564	883.508	345.794	883.508	360.562
883.845	334.564	883.845	338.794	883.845	344.562
884.182	327.564	884.182	340.794	884.182	346.562
884.518	320.564	884.518	329.794	884.518	348.562
884.855	317.564	884.855	360.794	884.855	361.562
885.191	294.564	885.191	351.794	885.191	358.562
885.528	327.564	885.528	355.794	885.528	350.562
885.865	311.564	885.865	344.794	885.865	349.562
886.201	324.564	886.201	352.794	886.201	378.562
886.538	294.564	886.538	349.794	886.538	346.562
886.875	321.564	886.875	326.794	886.875	368.562
887.211	320.564	887.211	359.794	887.211	336.562
887.548	281.564	887.548	358.794	887.548	710.562
887.884	352.564	887.884	336.794	887.884	393.562
888.221	332.564	888.221	329.794	888.221	336.562
888.558	304.564	888.558	358.794	888.558	367.562
888.894	357.564	888.894	356.794	888.894	340.562
889.231	300.564	889.231	336.794	889.231	349.562
889.567	338.564	889.567	357.794	889.567	366.562
889.904	338.564	889.904	350.794	889.904	340.562
890.24	322.564	890.24	336.794	890.24	355.562
890.577	334.564	890.577	349.794	890.577	353.562
890.913	321.564	890.913	324.794	890.913	355.562
891.25	314.564	891.25	345.794	891.25	346.562
891.587	306.564	891.587	354.794	891.587	374.562
891.923	301.564	891.923	359.794	891.923	347.562
892.26	319.564	892.26	341.794	892.26	367.562
892.596	318.564	892.596	357.794	892.596	338.562
892.933	312.564	892.933	325.794	892.933	359.562
893.269	323.564	893.269	368.794	893.269	351.562
893.606	313.564	893.606	321.794	893.606	364.562
893.942	320.564	893.942	336.794	893.942	367.562
894.279	314.564	894.279	333.794	894.279	349.562
894.615	309.564	894.615	356.794	894.615	391.562
894.952	319.564	894.952	339.794	894.952	353.562
895.288	289.564	895.288	331.794	895.288	385.562
895.625	306.564	895.625	360.794	895.625	367.562
895.961	307.564	895.961	321.794	895.961	343.562
896.298	321.564	896.298	338.794	896.298	388.562
896.634	302.564	896.634	358.794	896.634	362.562
896.971	321.564	896.971	336.794	896.971	342.562
897.307	323.564	897.307	356.794	897.307	361.562
897.644	311.564	897.644	322.794	897.644	349.562
897.98	322.564	897.98	325.794	897.98	361.562
898.317	323.564	898.317	349.794	898.317	331.562
898.653	305.564	898.653	345.794	898.653	359.562
898.989	310.564	898.989	365.794	898.989	350.562
899.326	298.564	899.326	326.794	899.326	333.562
899.662	324.564	899.662	353.794	899.662	362.562
899.999	330.564	899.999	337.794	899.999	359.562
900.335	322.564	900.335	359.794	900.335	348.562
900.672	346.564	900.672	346.794	900.672	371.562
901.008	294.564	901.008	337.794	901.008	350.562
901.344	325.564	901.344	364.794	901.344	373.562
901.681	327.564	901.681	322.794	901.681	360.562
902.017	302.564	902.017	337.794	902.017	349.562
902.354	307.564	902.354	347.794	902.354	324.562
902.69	290.564	902.69	338.794	902.69	342.562
903.026	317.564	903.026	347.794	903.026	347.562
903.363	301.564	903.363	325.794	903.363	330.562
903.699	291.564	903.699	362.794	903.699	343.562
904.036	322.564	904.036	361.794	904.036	366.562
904.372	304.564	904.372	322.794	904.372	323.562
904.708	324.564	904.708	358.794	904.708	385.562
905.045	312.564	905.045	319.794	905.045	355.562
905.381	319.564	905.381	338.794	905.381	345.562
905.717	322.564	905.717	339.794	905.717	354.562
906.054	327.564	906.054	313.794	906.054	368.562
906.39	327.564	906.39	325.794	906.39	335.562
906.726	336.564	906.726	318.794	906.726	344.562
907.063	324.564	907.063	326.794	907.063	371.562
907.399	332.564	907.399	334.794	907.399	357.562
907.736	322.564	907.736	348.794	907.736	329.562
908.072	345.564	908.072	334.794	908.072	352.562
908.408	308.564	908.408	354.794	908.408	371.562
908.745	317.564	908.745	323.794	908.745	318.562
909.081	317.564	909.081	385.794	909.081	342.562
909.417	305.564	909.417	337.794	909.417	346.562
909.753	287.564	909.753	354.794	909.753	367.562
910.09	288.564	910.09	349.794	910.09	344.562
910.426	303.564	910.426	337.794	910.426	346.562
910.762	316.564	910.762	341.794	910.762	349.562
911.099	309.564	911.099	348.794	911.099	335.562
911.435	308.564	911.435	341.794	911.435	370.562
911.771	316.564	911.771	353.794	911.771	335.562
912.107	295.564	912.107	344.794	912.107	356.562
912.444	308.564	912.444	342.794	912.444	329.562
912.78	289.564	912.78	342.794	912.78	351.562
913.116	292.564	913.116	336.794	913.116	379.562
913.453	331.564	913.453	337.794	913.453	353.562
913.789	317.564	913.789	333.794	913.789	346.562
914.125	313.564	914.125	368.794	914.125	355.562
914.461	299.564	914.461	332.794	914.461	368.562
914.798	305.564	914.798	342.794	914.798	343.562
915.134	310.564	915.134	330.794	915.134	356.562
915.47	300.564	915.47	333.794	915.47	365.562
915.806	331.564	915.806	344.794	915.806	378.562
916.143	307.564	916.143	340.794	916.143	338.562
916.479	324.564	916.479	351.794	916.479	337.562
916.815	304.564	916.815	348.794	916.815	346.562
917.151	303.564	917.151	347.794	917.151	363.562
917.487	309.564	917.487	329.794	917.487	359.562
917.824	334.564	917.824	364.794	917.824	356.562
918.16	310.564	918.16	322.794	918.16	355.562
918.496	319.564	918.496	346.794	918.496	352.562
918.832	301.564	918.832	323.794	918.832	339.562
919.168	325.564	919.168	331.794	919.168	354.562
919.504	334.564	919.504	358.794	919.504	339.562
919.841	319.564	919.841	352.794	919.841	362.562
920.177	293.564	920.177	367.794	920.177	327.562
920.513	321.564	920.513	328.794	920.513	376.562
920.849	310.564	920.849	367.794	920.849	345.562
921.185	317.564	921.185	357.794	921.185	337.562
921.521	306.564	921.521	340.794	921.521	361.562
921.858	308.564	921.858	350.794	921.858	344.562
922.194	294.564	922.194	329.794	922.194	366.562
922.53	289.564	922.53	342.794	922.53	327.562
922.866	301.564	922.866	337.794	922.866	365.562
923.202	297.564	923.202	318.794	923.202	352.562
923.538	322.564	923.538	331.794	923.538	357.562
923.874	292.564	923.874	337.794	923.874	322.562
924.21	304.564	924.21	334.794	924.21	349.562
924.547	308.564	924.547	349.794	924.547	358.562
924.883	324.564	924.883	343.794	924.883	355.562
925.219	319.564	925.219	339.794	925.219	342.562
925.555	303.564	925.555	327.794	925.555	366.562
925.891	301.564	925.891	349.794	925.891	358.562
926.227	312.564	926.227	329.794	926.227	339.562
926.563	307.564	926.563	328.794	926.563	352.562
926.899	305.564	926.899	346.794	926.899	350.562
927.235	293.564	927.235	321.794	927.235	348.562
927.571	307.564	927.571	316.794	927.571	342.562
927.907	301.564	927.907	322.794	927.907	346.562
928.243	281.564	928.243	343.794	928.243	391.562
928.579	307.564	928.579	344.794	928.579	337.562
928.916	308.564	928.916	350.794	928.916	335.562
929.252	296.564	929.252	356.794	929.252	365.562
929.588	294.564	929.588	319.794	929.588	320.562
929.924	323.564	929.924	361.794	929.924	376.562
930.26	310.564	930.26	332.794	930.26	352.562
930.596	293.564	930.596	329.794	930.596	328.562
930.932	321.564	930.932	357.794	930.932	394.562
931.268	313.564	931.268	330.794	931.268	333.562
931.604	306.564	931.604	365.794	931.604	366.562
931.94	306.564	931.94	334.794	931.94	325.562
932.276	315.564	932.276	349.794	932.276	346.562
932.612	319.564	932.612	328.794	932.612	342.562
932.948	278.564	932.948	351.794	932.948	334.562
933.284	309.564	933.284	344.794	933.284	362.562
933.62	306.564	933.62	342.794	933.62	324.562
933.956	317.564	933.956	325.794	933.956	347.562
934.292	309.564	934.292	356.794	934.292	365.562
934.628	288.564	934.628	328.794	934.628	321.562
934.964	326.564	934.964	352.794	934.964	385.562
935.3	312.564	935.3	318.794	935.3	337.562
935.636	298.564	935.636	334.794	935.636	362.562
935.972	328.564	935.972	352.794	935.972	360.562
936.308	322.564	936.308	322.794	936.308	331.562
936.643	309.564	936.643	340.794	936.643	368.562
936.979	302.564	936.979	347.794	936.979	327.562
937.315	293.564	937.315	356.794	937.315	335.562
937.651	310.564	937.651	352.794	937.651	376.562
937.987	302.564	937.987	336.794	937.987	314.562
938.323	322.564	938.323	352.794	938.323	352.562
938.659	299.564	938.659	330.794	938.659	352.562
938.995	282.564	938.995	319.794	938.995	353.562
939.331	335.564	939.331	353.794	939.331	360.562
939.667	304.564	939.667	331.794	939.667	332.562
940.003	330.564	940.003	356.794	940.003	351.562
940.338	343.564	940.338	300.794	940.338	330.562
940.674	356.564	940.674	321.794	940.674	359.562
941.01	320.564	941.01	327.794	941.01	345.562
941.346	311.564	941.346	348.794	941.346	319.562
941.682	300.564	941.682	312.794	941.682	329.562
942.018	289.564	942.018	346.794	942.018	350.562
942.354	291.564	942.354	343.794	942.354	339.562
942.69	310.564	942.69	326.794	942.69	335.562
943.025	325.564	943.025	340.794	943.025	337.562
943.361	320.564	943.361	362.794	943.361	358.562
943.697	309.564	943.697	327.794	943.697	349.562
944.033	310.564	944.033	339.794	944.033	356.562
[truncated: 170 more rows]

[truncated: 18 more sheets: fig.4a, fig.4b, fig.5a, fig.5b, fig.5c, fig.5d, fig.6a, fig.6b, fig.7a, fig.7b, fig.7c, fig.7d, fig.8a, fig.8b, fig.8c, fig.8d, fig.9a, fig.9b]
